# Supplementary material for: Sensing the allosteric force
Source: Nat Commun. 2020 Nov 17;11:5841. doi: 10.1038/s41467-020-19689-7 (PMC7673989; doi:10.1038/s41467-020-19689-7)
Supplement: Supplementary file 4 — Source Data [file 41467_2020_19689_MOESM4_ESM.xlsx]

## Sheet: Table 1
Table 1
	temperature (C°)	Kd trans (µM)	Standard deviation trans	Kd cis (µM)	Standard deviation cis	cis-to-trans isomerization time-constants, protein alone (h)	Standard deviation, protein alone	cis-to-trans isomerization time-constants, protein plus ligand (h)	Standard deviation, protein plus ligand
	10	1.8	0.3	22	2	12.8	0.2	8.3	0.2
	21	3.8	0.2	7	0.2	2.68	0.02	2.25	0.01
	30	7.6	0.7	1.4	0.2	0.99	0.01	0.87	0.01
	40	14.2	1.2	0.12	0.01	0.34	0.003	0.327	0.003

## Sheet: Figure 2a
Figure 2a
	wavelength (nm)	ellipticity trans (mdeg)	ellipticity cis (mdeg)	ellipticity inlet (mdeg)
	260	2.03125	2.37525	0.344
	259	2.00577	2.31902	0.31325
	258	1.98544	2.26792	0.28248
	257	1.9724	2.22296	0.25056
	256	1.97024	2.18232	0.21208
	255	1.9694	2.15362	0.18422
	254	1.9739	2.12452	0.15062
	253	1.97478	2.08554	0.11076
	252	1.96901	2.0464	0.07739
	251	1.94571	2.00234	0.05663
	250	1.91628	1.95158	0.0353
	249	1.88159	1.89057	0.00898
	248	1.8256	1.81261	-0.01299
	247	1.74774	1.7117	-0.03604
	246	1.64918	1.58084	-0.06834
	245	1.51754	1.42797	-0.08957
	244	1.34906	1.24213	-0.10693
	243	1.14529	1.01162	-0.13367
	242	0.88408	0.7273	-0.15678
	241	0.54194	0.38328	-0.15866
	240	0.12796	-0.04395	-0.17191
	239	-0.36474	-0.57322	-0.20848
	238	-0.96564	-1.21038	-0.24474
	237	-1.69133	-1.98005	-0.28872
	236	-2.5523	-2.90317	-0.35087
	235	-3.574	-3.97157	-0.39757
	234	-4.7503	-5.20076	-0.45046
	233	-6.06585	-6.59758	-0.53173
	232	-7.52766	-8.15381	-0.62615
	231	-9.10906	-9.83819	-0.72913
	230	-10.784	-11.6057	-0.8217
	229	-12.5074	-13.4335	-0.9261
	228	-14.2601	-15.2658	-1.0057
	227	-15.9875	-17.0654	-1.0779
	226	-17.6365	-18.792	-1.1555
	225	-19.2125	-20.4208	-1.2083
	224	-20.6611	-21.9055	-1.2444
	223	-21.9884	-23.2192	-1.2308
	222	-23.1475	-24.3872	-1.2397
	221	-24.1718	-25.4134	-1.2416
	220	-25.0608	-26.2646	-1.2038
	219	-25.8046	-26.9537	-1.1491
	218	-26.3943	-27.5381	-1.1438
	217	-26.8356	-27.9885	-1.1529
	216	-27.1609	-28.3026	-1.1417
	215	-27.358	-28.4888	-1.1308
	214	-27.4674	-28.6223	-1.1549
	213	-27.494	-28.6674	-1.1734
	212	-27.559	-28.6884	-1.1294
	211	-27.5876	-28.6538	-1.0662
	210	-27.568	-28.6158	-1.0478
	209	-27.5211	-28.5438	-1.0227
	208	-27.323	-28.1808	-0.8578
	207	-26.8656	-27.495	-0.6294
	206	-25.9566	-26.4085	-0.4519
	205	-24.8023	-24.7352	0.0671
	204	-23.3721	-22.3227	1.0494
	203	-21.6062	-19.3266	2.2796
	202	-18.5594	-16.1299	2.4295
	201	-14.061	-11.8754	2.1856
	200	-10.0488	-7.18768	2.86112

## Sheet: Figure 2b
Figure 2b
	10deg
	initial protein concentration, P0 (µM)	fraction bound trans (%)	fraction bound cis (%)
	0	0	0
	5	25.0681	10.6032
	10	44.8488	17.5383
	15	56.4372	29.4311
	20	72.4961	35.8289
	30	85.6713	47.5355
	40	95.1999	57.2288
	50	100	64.1066
	40deg
	initial protein concentration, P0 (µM)	fraction bound trans (%)	fraction bound cis (%)
	0	0	0
	5	15.217	46.9832
	10	25.2766	92.343
	15	39.0638	92.5881
	20	51.0128	98.7443
	30	66.0085	99.9694
	40	73.6085	100
	50	79.2	99.9387

## Sheet: Figure 2c
Figure 2c
	10deg
	time, h	normalized absorbance, protein	normalized absorbance, protein plus ligand
	0	1.02003	1.04751
	0.5	0.97128	0.93353
	1	0.927	0.88598
	1.5	0.88801	0.82882
	2	0.8497	0.77814
	2.5	0.81409	0.73317
	3	0.7818	0.68872
	3.5	0.75011	0.6486
	4	0.7213	0.60272
	4.5	0.6932	0.56802
	5	0.66782	0.53429
	5.5	0.64561	0.506
	6	0.62402	0.47484
	6.5	0.60293	0.45116
	7	0.58363	0.4277
	7.5	0.56261	0.40404
	8	0.54329	0.38285
	8.5	0.52296	0.36426
	9	0.50334	0.34386
	9.5	0.48384	0.32729
	10	0.4646	0.31304
	10.5	0.44572	0.29409
	11	0.42892	0.27391
	11.5	0.41173	0.26085
	12	0.3952	0.2494
	12.5	0.37935	0.23389
	13	0.36451	0.22273
	13.5	0.35076	0.2104
	14	0.33574	0.19336
	14.5	0.32271	0.18165
	15	0.31012	0.17027
	15.5	0.29733	0.15837
	16	0.28543	0.14631
	16.5	0.27552	0.13806
	17	0.26485	0.13025
	17.5	0.25499	0.12082
	18	0.24508	0.11209
	18.5	0.23525	0.10235
	19	0.22613	0.09698
	19.5	0.21724	0.0904
	20	0.20933	0.08519
	20.5	0.20136	0.07906
	21	0.19263	0.07137
	21.5	0.18505	0.06745
	22	0.17864	0.059
	22.5	0.17259	0.05768
	40deg
	time, h	normalized absorbance, protein	normalized absorbance, protein plus ligand
	0	1.00374	1.00047
	0.08333	0.77368	0.77988
	0.16667	0.59789	0.61103
	0.25	0.46325	0.4776
	0.33333	0.35825	0.37445
	0.41667	0.27916	0.29302
	0.5	0.21654	0.22952
	0.58333	0.17021	0.17862
	0.66667	0.13188	0.13775
	0.75	0.10415	0.1105
	0.83333	0.08131	0.08473
	0.91667	0.06242	0.06516
	1	0.04815	0.05194
	1.08333	0.03862	0.03941
	1.16667	0.02909	0.02954
	1.25	0.02271	0.02329
	1.33333	0.01873	0.01755
	1.41667	0.01412	0.01354
	1.5	0.01092	0.01013
	1.58333	0.00751	0.00891
	1.66667	0.0055	0.00727
	1.75	0.00481	0.00505
	1.83333	0.00243	0.00461
	1.91667	0.00129	0.00364
	2	-0.000314729	0.00327
	2.08333	-4.04809e-05	0.00304
	2.16667	0.000583009	0.00246
	2.25	-0.000528277	0.0033
	2.33333	-0.000923163	0.00313
	2.41667	-0.000837782	0.00366

## Sheet: Figure 3a
Figure 3a
			1/T, 1/K	log(Kd)trans (M)	log(Kd)cis (M)
			0.00319	-4.8468	-6.92082
			0.0033	-5.11748	-5.86012
			0.0034	-5.41454	-5.15181
			0.00353	-5.73283	-4.6517

## Sheet: Figure 3b
Figure 3b
	1/T, 1/K	log(k)P (s-1)	log(k)PL (s-1)
	0.00319	-3.24757	-3.23018
	0.0033	-3.71446	-3.65618
	0.0034	-4.14331	-4.06703
	0.00353	-4.82376	-4.63509

## Sheet: Figure S1a
Figure S1a
	mass (Da)	relative intensity (%)
	5000	0.0040625
	5000.5	0.0118051
	5001	0.0180846
	5001.5	0.0136618
	5002	0.00473162
	5002.5	0.000676103
	5003	8.49265e-05
	5003.5	2.70037e-05
	5004	2.48199e-05
	5004.5	5.18015e-05
	5005	0.000179044
	5005.5	0.000658088
	5006	0.00166397
	5006.5	0.00251654
	5007	0.00230294
	5007.5	0.00138015
	5008	0.000654044
	5008.5	0.00033
	5009	0.000231176
	5009.5	0.000269522
	5010	0.000491544
	5010.5	0.000977206
	5011	0.00154816
	5011.5	0.00175221
	5012	0.0014511
	5012.5	0.000996324
	5013	0.000689338
	5013.5	0.000545956
	5014	0.000476838
	5014.5	0.000413603
	5015	0.000335257
	5015.5	0.000257647
	5016	0.000204154
	5016.5	0.000185735
	5017	0.00020625
	5017.5	0.000273824
	5018	0.000401471
	5018.5	0.0005875
	5019	0.000788603
	5019.5	0.000919853
	5020	0.000915441
	5020.5	0.000789338
	5021	0.000619485
	5021.5	0.000478676
	5022	0.000396691
	5022.5	0.000371324
	5023	0.000387132
	5023.5	0.000423162
	5024	0.000456618
	5024.5	0.000478309
	5025	0.000502941
	5025.5	0.000566176
	5026	0.000714338
	5026.5	0.00100515
	5027	0.00147574
	5027.5	0.00198125
	5028	0.00212647
	5028.5	0.00170882
	5029	0.00105993
	5029.5	0.000594118
	5030	0.000398897
	5030.5	0.000409926
	5031	0.000659559
	5031.5	0.00137059
	5032	0.00284853
	5032.5	0.00486029
	5033	0.00615074
	5033.5	0.00558824
	5034	0.00373529
	5034.5	0.00201103
	5035	0.0010511
	5035.5	0.000673162
	5036	0.000608088
	5036.5	0.000746691
	5037	0.00106801
	5037.5	0.00151654
	5038	0.00194596
	5038.5	0.00221985
	5039	0.00233272
	5039.5	0.00234191
	5040	0.00222243
	5040.5	0.0018864
	5041	0.00135809
	5041.5	0.000826471
	5042	0.000452206
	5042.5	0.000250221
	5043	0.000163346
	5043.5	0.000148897
	5044	0.000204265
	5044.5	0.000371691
	5045	0.000732721
	5045.5	0.00136507
	5046	0.00228088
	5046.5	0.00342941
	5047	0.00470221
	5047.5	0.00577574
	5048	0.006125
	5048.5	0.00555147
	5049	0.00448529
	5049.5	0.00348713
	5050	0.00278162
	5050.5	0.00234338
	5051	0.00213713
	5051.5	0.00223346
	5052	0.00282941
	5052.5	0.00421324
	5053	0.00651471
	5053.5	0.00917279
	5054	0.0108088
	5054.5	0.010364
	5055	0.00827206
	5055.5	0.00591912
	5056	0.00426471
	5056.5	0.00348493
	5057	0.00339853
	5057.5	0.00380515
	5058	0.00444485
	5058.5	0.00491176
	5059	0.00476471
	5059.5	0.00388971
	5060	0.00267096
	5060.5	0.00162096
	5061	0.000970588
	5061.5	0.000658456
	5062	0.000556618
	5062.5	0.00060625
	5063	0.000865074
	5063.5	0.00154044
	5064	0.00290331
	5064.5	0.00470588
	5065	0.0056875
	5065.5	0.00480882
	5066	0.00285221
	5066.5	0.00128382
	5067	0.000526838
	5067.5	0.000250551
	5068	0.00016875
	5068.5	0.000184449
	5069	0.00036511
	5069.5	0.001225
	5070	0.00404412
	5070.5	0.00763971
	5071	0.00726838
	5071.5	0.0031739
	5072	0.000502574
	5072.5	3.44485e-05
	5073	2.54816e-06
	5073.5	2.73971e-07
	5074	3.94853e-08
	5074.5	9.08088e-09
	5075	5.66912e-09
	5075.5	1.36618e-08
	5076	8.54779e-08
	5076.5	8.70956e-07
	5077	1.69706e-05
	5077.5	0.000658456
	5078	0.00545956
	5078.5	0.0104522
	5079	0.00716544
	5079.5	0.00162353
	5080	0.000106471
	5080.5	1.51176e-05
	5081	5.02206e-06
	5081.5	3.24412e-06
	5082	4.23162e-06
	5082.5	9.63603e-06
	5083	3.07316e-05
	5083.5	0.000112206
	5084	0.000380882
	5084.5	0.000929779
	5085	0.00145809
	5085.5	0.00150221
	5086	0.00114338
	5086.5	0.000798529
	5087	0.000644853
	5087.5	0.000661397
	5088	0.000814706
	5088.5	0.00105919
	5089	0.00128676
	5089.5	0.00136507
	5090	0.00126618
	5090.5	0.0010864
	5091	0.000930515
	5091.5	0.000839706
	5092	0.000814706
	5092.5	0.000860294
	5093	0.000998897
	5093.5	0.00124485
	5094	0.00154706
	5094.5	0.00177279
	5095	0.00180772
	5095.5	0.00167243
	5096	0.00149816
	5096.5	0.00140846
	5097	0.00146029
	5097.5	0.00165625
	5098	0.00194449
	5098.5	0.00219779
	5099	0.00223934
	5099.5	0.00197463
	5100	0.00150772
	5100.5	0.00105331
	5101	0.000742647
	5101.5	0.000580147
	5102	0.000525
	5102.5	0.00055
	5103	0.00066875
	5103.5	0.000967279
	5104	0.00164412
	5104.5	0.00285588
	5105	0.00415074
	5105.5	0.0044375
	5106	0.00336434
	5106.5	0.00189632
	5107	0.000935294
	5107.5	0.0005375
	5108	0.000468015
	5108.5	0.000647426
	5109	0.00120919
	5109.5	0.00243493
	5110	0.00435294
	5110.5	0.00608088
	5111	0.00629044
	5111.5	0.00485294
	5112	0.00302096
	5112.5	0.00176728
	5113	0.00117426
	5113.5	0.00100882
	5114	0.00112279
	5114.5	0.00144449
	5115	0.00184118
	5115.5	0.00205956
	5116	0.00190368
	5116.5	0.00145699
	5117	0.000980147
	5117.5	0.00064375
	5118	0.000466912
	5118.5	0.000415809
	5119	0.000483456
	5119.5	0.000709926
	5120	0.00114853
	5120.5	0.00175294
	5121	0.00229301
	5121.5	0.00248566
	5122	0.00225662
	5122.5	0.00179449
	5123	0.00136985
	5123.5	0.00117316
	5124	0.00135221
	5124.5	0.00223824
	5125	0.00441912
	5125.5	0.00725735
	5126	0.00758088
	5126.5	0.00435662
	5127	0.00121324
	5127.5	0.000155478
	5128	2.3136e-05
	5128.5	6.29412e-06
	5129	2.12426e-06
	5129.5	7.81985e-07
	5130	3.25331e-07
	5130.5	1.76985e-07
	5131	1.5386e-07
	5131.5	2.34559e-07
	5132	5.29412e-07
	5132.5	1.37206e-06
	5133	3.92279e-06
	5133.5	1.65956e-05
	5134	0.000206066
	5134.5	0.00319081
	5135	0.00902574
	5135.5	0.00963603
	5136	0.00405515
	5136.5	0.000509926
	5137	8.47059e-05
	5137.5	3.16287e-05
	5138	1.71875e-05
	5138.5	1.26801e-05
	5139	1.08346e-05
	5139.5	9.51103e-06
	5140	9.02574e-06
	5140.5	1.18603e-05
	5141	2.66103e-05
	5141.5	9.02941e-05
	5142	0.000344301
	5142.5	0.00108971
	5143	0.00245037
	5143.5	0.00384191
	5144	0.00436397
	5144.5	0.00380147
	5145	0.00270221
	5145.5	0.00165294
	5146	0.000909926
	5146.5	0.000476103
	5147	0.000259559
	5147.5	0.000169632
	5148	0.000149779
	5148.5	0.000175846
	5149	0.000241324
	5149.5	0.000339301
	5150	0.000451838
	5150.5	0.000572794
	5151	0.000749265
	5151.5	0.00106507
	5152	0.00156691
	5152.5	0.00220184
	5153	0.00279265
	5153.5	0.00308346
	5154	0.00289853
	5154.5	0.0023
	5155	0.00153382
	5155.5	0.000851838
	5156	0.000395588
	5156.5	0.000164669
	5157	7.25368e-05
	5157.5	4.13603e-05
	5158	3.55221e-05
	5158.5	4.79044e-05
	5159	9.28676e-05
	5159.5	0.000212868
	5160	0.000467279
	5160.5	0.000837132
	5161	0.0011239
	5161.5	0.00109743
	5162	0.000787132
	5162.5	0.000436397
	5163	0.0002075
	5163.5	9.79779e-05
	5164	5.28676e-05
	5164.5	3.5875e-05
	5165	3.24375e-05
	5165.5	3.91544e-05
	5166	5.88603e-05
	5166.5	9.86029e-05
	5167	0.000164191
	5167.5	0.000246324
	5168	0.000314632
	5168.5	0.000338493
	5169	0.000315846
	5169.5	0.00027125
	5170	0.000229522
	5170.5	0.000200735
	5171	0.000184301
	5171.5	0.000176728
	5172	0.000175882
	5172.5	0.000180147
	5173	0.000185919
	5173.5	0.000186875
	5174	0.000175551
	5174.5	0.000147831
	5175	0.000109007
	5175.5	7.20221e-05
	5176	4.63235e-05
	5176.5	3.26654e-05
	5177	2.78272e-05
	5177.5	2.96287e-05
	5178	3.80147e-05
	5178.5	5.45956e-05
	5179	8.18015e-05
	5179.5	0.000120809
	5180	0.000169118
	5180.5	0.000217831
	5181	0.000252096
	5181.5	0.00025761
	5182	0.000231176
	5182.5	0.000185699
	5183	0.000140956
	5183.5	0.000108676
	5184	8.79412e-05
	5184.5	7.20956e-05
	5185	5.70588e-05
	5185.5	4.39338e-05
	5186	3.6875e-05
	5186.5	4.04044e-05
	5187	6.05147e-05
	5187.5	0.000103346
	5188	0.000160735
	5188.5	0.000197132
	5189	0.000179559
	5189.5	0.000122574
	5190	6.88235e-05
	5190.5	3.96691e-05
	5191	3.26066e-05
	5191.5	4.27206e-05
	5192	6.63235e-05
	5192.5	9.02206e-05
	5193	9.48897e-05
	5193.5	7.66176e-05
	5194	5.05882e-05
	5194.5	3.08272e-05
	5195	1.99669e-05
	5195.5	1.53088e-05
	5196	1.44154e-05
	5196.5	1.64154e-05
	5197	2.14963e-05
	5197.5	3.04375e-05
	5198	4.55147e-05
	5198.5	7.40809e-05
	5199	0.000134632
	5199.5	0.000259926
	5200	0.000469853
	5200.5	0.000693382
	5201	0.0007625
	5201.5	0.000602941
	5202	0.0003475
	5202.5	0.000158309
	5203	6.75735e-05
	5203.5	3.35588e-05
	5204	2.17647e-05
	5204.5	1.74853e-05
	5205	1.60368e-05
	5205.5	1.64706e-05
	5206	1.9114e-05
	5206.5	2.51618e-05
	5207	3.78309e-05
	5207.5	6.44485e-05
	5208	0.000114191
	5208.5	0.000182831
	5209	0.000237426
	5209.5	0.000236801
	5210	0.00017875
	5210.5	0.000104228
	5211	5.02574e-05
	5211.5	2.31875e-05
	5212	1.27426e-05
	5212.5	1.01507e-05
	5213	1.18824e-05
	5213.5	1.69963e-05
	5214	2.41324e-05
	5214.5	3.11507e-05
	5215	3.79779e-05
	5215.5	4.80147e-05
	5216	6.58088e-05
	5216.5	9.15074e-05
	5217	0.000115699
	5217.5	0.000123566
	5218	0.000110478
	5218.5	8.73162e-05
	5219	6.68382e-05
	5219.5	5.33824e-05
	5220	4.54779e-05
	5220.5	4.08088e-05
	5221	3.80882e-05
	5221.5	3.71324e-05
	5222	3.73897e-05
	5222.5	3.74632e-05
	5223	3.52169e-05
	5223.5	2.94596e-05
	5224	2.14191e-05
	5224.5	1.39118e-05
	5225	8.88235e-06
	5225.5	6.45588e-06
	5226	6.17279e-06
	5226.5	8.56985e-06
	5227	1.76507e-05
	5227.5	4.75e-05
	5228	0.000128125
	5228.5	0.000272721
	5229	0.000406985
	5229.5	0.000413235
	5230	0.000291103
	5230.5	0.000151618
	5231	6.64338e-05
	5231.5	2.95037e-05
	5232	1.60478e-05
	5232.5	1.22574e-05
	5233	1.37537e-05
	5233.5	2.0739e-05
	5234	3.50735e-05
	5234.5	5.59926e-05
	5235	7.55515e-05
	5235.5	8.18382e-05
	5236	7.11029e-05
	5236.5	5.13235e-05
	5237	3.26397e-05
	5237.5	1.93971e-05
	5238	1.13603e-05
	5238.5	7.06985e-06
	5239	5.24632e-06
	5239.5	5.13971e-06
	5240	6.72794e-06
	5240.5	1.05809e-05
	5241	1.68566e-05
	5241.5	2.35809e-05
	5242	2.68566e-05
	5242.5	2.45919e-05
	5243	1.88382e-05
	5243.5	1.30993e-05
	5244	9.08824e-06
	5244.5	6.78676e-06
	5245	5.74632e-06
	5245.5	5.8125e-06
	5246	7.3125e-06
	5246.5	1.09669e-05
	5247	1.67132e-05
	5247.5	2.13934e-05
	5248	2.03824e-05
	5248.5	1.39485e-05
	5249	7.23897e-06
	5249.5	3.41875e-06
	5250	1.98787e-06
	5250.5	1.79375e-06
	5251	2.39265e-06
	5251.5	3.86765e-06
	5252	6.79779e-06
	5252.5	1.29485e-05
	5253	2.62059e-05
	5253.5	5.13971e-05
	5254	8.73529e-05
	5254.5	0.000119081
	5255	0.000125441
	5255.5	0.000102022
	5256	6.625e-05
	5256.5	3.70956e-05
	5257	2.03566e-05
	5257.5	1.28897e-05
	5258	1.07059e-05
	5258.5	1.15221e-05
	5259	1.36912e-05
	5259.5	1.53676e-05
	5260	1.55735e-05
	5260.5	1.50478e-05
	5261	1.50037e-05
	5261.5	1.57279e-05
	5262	1.65368e-05
	5262.5	1.64559e-05
	5263	1.51029e-05
	5263.5	1.30882e-05
	5264	1.1511e-05
	5264.5	1.1239e-05
	5265	1.2739e-05
	5265.5	1.61324e-05
	5266	2.10147e-05
	5266.5	2.62169e-05
	5267	3.00662e-05
	5267.5	3.11654e-05
	5268	2.93162e-05
	5268.5	2.54522e-05
	5269	2.05846e-05
	5269.5	1.52721e-05
	5270	1.00772e-05
	5270.5	5.91912e-06
	5271	3.42206e-06
	5271.5	2.46029e-06
	5272	2.76471e-06
	5272.5	4.79044e-06
	5273	1.01103e-05
	5273.5	1.9739e-05
	5274	2.98787e-05
	5274.5	3.32243e-05
	5275	2.83272e-05
	5275.5	2.12463e-05
	5276	1.72316e-05
	5276.5	1.73382e-05
	5277	2.03529e-05
	5277.5	2.33162e-05
	5278	2.26471e-05
	5278.5	1.78272e-05
	5279	1.19522e-05
	5279.5	7.75368e-06
	5280	5.59926e-06
	5280.5	4.83088e-06
	5281	5.00368e-06
	5281.5	6.10294e-06
	5282	8.33088e-06
	5282.5	1.15368e-05
	5283	1.45478e-05
	5283.5	1.55772e-05
	5284	1.41875e-05
	5284.5	1.20662e-05
	5285	1.16029e-05
	5285.5	1.55074e-05
	5286	2.92794e-05
	5286.5	6.33456e-05
	5287	0.000124191
	5287.5	0.000188529
	5288	0.000204375
	5288.5	0.000154301
	5289	8.32353e-05
	5289.5	3.56507e-05
	5290	1.50221e-05
	5290.5	7.87132e-06
	5291	5.52941e-06
	5291.5	4.98529e-06
	5292	5.54412e-06
	5292.5	7.35662e-06
	5293	1.08456e-05
	5293.5	1.61544e-05
	5294	2.27206e-05
	5294.5	2.98713e-05
	5295	3.79412e-05
	5295.5	4.79044e-05
	5296	5.91176e-05
	5296.5	6.78309e-05
	5297	6.97426e-05
	5297.5	6.34926e-05
	5298	5.18015e-05
	5298.5	3.90441e-05
	5299	2.85662e-05
	5299.5	2.18971e-05
	5300	1.93346e-05
	5300.5	2.12537e-05
	5301	2.92941e-05
	5301.5	4.59559e-05
	5302	6.91912e-05
	5302.5	8.56618e-05
	5303	7.94118e-05
	5303.5	5.34559e-05
	5304	2.69706e-05
	5304.5	1.14926e-05
	5305	5.18382e-06
	5305.5	3.22794e-06
	5306	3.21581e-06
	5306.5	4.94118e-06
	5307	1.02794e-05
	5307.5	2.475e-05
	5308	5.75735e-05
	5308.5	0.000106176
	5309	0.000136397
	5309.5	0.000116103
	5310	6.63235e-05
	5310.5	2.80368e-05
	5311	1.10294e-05
	5311.5	5.18382e-06
	5312	3.27353e-06
	5312.5	2.8636e-06
	5313	3.36912e-06
	5313.5	4.80515e-06
	5314	7.38235e-06
	5314.5	1.1239e-05
	5315	1.60772e-05
	5315.5	2.07206e-05
	5316	2.34412e-05
	5316.5	2.31691e-05
	5317	2.02868e-05
	5317.5	1.61838e-05
	5318	1.23493e-05
	5318.5	9.74265e-06
	5319	8.79779e-06
	5319.5	9.98162e-06
	5320	1.43566e-05
	5320.5	2.275e-05
	5321	3.24706e-05
	5321.5	3.6625e-05
	5322	3.17243e-05
	5322.5	2.2511e-05
	5323	1.51434e-05
	5323.5	1.12243e-05
	5324	9.74632e-06
	5324.5	9.76838e-06
	5325	1.06949e-05
	5325.5	1.1864e-05
	5326	1.23419e-05
	5326.5	1.12684e-05
	5327	8.70588e-06
	5327.5	5.83824e-06
	5328	3.85662e-06
	5328.5	3.11176e-06
	5329	3.60257e-06
	5329.5	5.62132e-06
	5330	9.46691e-06
	5330.5	1.41912e-05
	5331	1.71728e-05
	5331.5	1.64044e-05
	5332	1.26838e-05
	5332.5	8.43015e-06
	5333	5.29412e-06
	5333.5	3.61875e-06
	5334	3.15441e-06
	5334.5	3.83824e-06
	5335	6.25368e-06
	5335.5	1.22831e-05
	5336	2.67684e-05
	5336.5	5.87868e-05
	5337	0.000113971
	5337.5	0.000174522
	5338	0.000246287
	5338.5	0.000295772
	5339	0.000244522
	5339.5	0.000150478
	5340	9.34559e-05
	5340.5	6.71691e-05
	5341	5.95588e-05
	5341.5	6.26471e-05
	5342	7.01103e-05
	5342.5	7.55147e-05
	5343	7.44485e-05
	5343.5	6.77574e-05
	5344	5.91912e-05
	5344.5	5.19485e-05
	5345	4.71691e-05
	5345.5	4.40809e-05
	5346	4.06618e-05
	5346.5	3.53199e-05
	5347	2.84449e-05
	5347.5	2.17574e-05
	5348	1.65882e-05
	5348.5	1.31765e-05
	5349	1.10294e-05
	5349.5	9.44485e-06
	5350	7.97794e-06
	5350.5	6.69118e-06
	5351	5.98162e-06
	5351.5	6.30147e-06
	5352	8.29779e-06
	5352.5	1.33676e-05
	5353	2.41507e-05
	5353.5	4.36029e-05
	5354	7.11765e-05
	5354.5	9.87868e-05
	5355	0.000114044
	5355.5	0.00011
	5356	9.0625e-05
	5356.5	6.63971e-05
	5357	4.58088e-05
	5357.5	3.19154e-05
	5358	2.39779e-05
	5358.5	2.04779e-05
	5359	2.05147e-05
	5359.5	2.41949e-05
	5360	3.26029e-05
	5360.5	4.71324e-05
	5361	6.6875e-05
	5361.5	8.53676e-05
	5362	9.1875e-05
	5362.5	8.125e-05
	5363	6.01838e-05
	5363.5	3.99632e-05
	5364	2.68272e-05
	5364.5	2.08603e-05
	5365	2.03934e-05
	5365.5	2.41912e-05
	5366	3.10809e-05
	5366.5	3.93382e-05
	5367	4.75735e-05
	5367.5	5.52941e-05
	5368	6.17279e-05
	5368.5	6.5e-05
	5369	6.41912e-05
	5369.5	6.15074e-05
	5370	6.10662e-05
	5370.5	6.71691e-05
	5371	8.48529e-05
	5371.5	0.000120184
	5372	0.000177096
	5372.5	0.00024886
	5373	0.000311765
	5373.5	0.000334816
	5374	0.000303456
	5374.5	0.000233934
	5375	0.000158676
	5375.5	0.000100625
	5376	6.5e-05
	5376.5	4.74265e-05
	5377	4.30882e-05
	5377.5	5.05882e-05
	5378	7.25368e-05
	5378.5	0.000111066
	5379	0.000156875
	5379.5	0.000185257
	5380	0.000176985
	5380.5	0.000140515
	5381	0.000100037
	5381.5	7.03676e-05
	5382	5.29044e-05
	5382.5	4.39706e-05
	5383	4.0625e-05
	5383.5	4.11397e-05
	5384	4.375e-05
	5384.5	4.55882e-05
	5385	4.34559e-05
	5385.5	3.61507e-05
	5386	2.61691e-05
	5386.5	1.75294e-05
	5387	1.23493e-05
	5387.5	1.04779e-05
	5388	1.12978e-05
	5388.5	1.48051e-05
	5389	2.16654e-05
	5389.5	3.30551e-05
	5390	5.04412e-05
	5390.5	7.50368e-05
	5391	0.00010761
	5391.5	0.000149118
	5392	0.000199632
	5392.5	0.000252022
	5393	0.000287353
	5393.5	0.000285809
	5394	0.000244632
	5394.5	0.00018125
	5395	0.000119265
	5395.5	7.375e-05
	5396	4.72059e-05
	5396.5	3.50699e-05
	5397	3.24449e-05
	5397.5	3.61287e-05
	5398	4.29044e-05
	5398.5	4.75e-05
	5399	4.51471e-05
	5399.5	3.63272e-05
	5400	2.64926e-05
	5400.5	2.03346e-05
	5401	1.99118e-05
	5401.5	2.81544e-05
	5402	5.47426e-05
	5402.5	0.000120699
	5403	0.000246507
	5403.5	0.000413235
	5404	0.000542647
	5404.5	0.000558456
	5405	0.000463235
	5405.5	0.000325184
	5406	0.00020739
	5406.5	0.000131728
	5407	9.22794e-05
	5407.5	7.65809e-05
	5408	7.41544e-05
	5408.5	7.80882e-05
	5409	8.625e-05
	5409.5	0.00010239
	5410	0.000134706
	5410.5	0.000193566
	5411	0.000285478
	5411.5	0.000408088
	5412	0.000551471
	5412.5	0.000706985
	5413	0.000865809
	5413.5	0.00101912
	5414	0.0011511
	5414.5	0.00124743
	5415	0.00129449
	5415.5	0.00127206
	5416	0.00115993
	5416.5	0.000963235
	5417	0.000724632
	5417.5	0.000503676
	5418	0.000339118
	5418.5	0.000235257
	5419	0.000177132
	5419.5	0.000149154
	5420	0.00014136
	5420.5	0.000147537
	5421	0.000161324
	5421.5	0.000174007
	5422	0.000175625
	5422.5	0.000161507
	5423	0.000136544
	5423.5	0.000110368
	5424	8.95588e-05
	5424.5	7.63603e-05
	5425	7.17647e-05
	5425.5	7.67279e-05
	5426	9.19853e-05
	5426.5	0.000115404
	5427	0.000138934
	5427.5	0.000151765
	5428	0.000150699
	5428.5	0.000143897
	5429	0.000142132
	5429.5	0.000151397
	5430	0.000170846
	5430.5	0.000191324
	5431	0.00019989
	5431.5	0.000191801
	5432	0.000175551
	5432.5	0.000164007
	5433	0.000166949
	5433.5	0.000190772
	5434	0.000238676
	5434.5	0.000304963
	5435	0.000372059
	5435.5	0.000416176
	5436	0.000422426
	5436.5	0.000390074
	5437	0.000335221
	5437.5	0.000276397
	5438	0.000224522
	5438.5	0.000181838
	5439	0.000147022
	5439.5	0.000118493
	5440	9.68382e-05
	5440.5	8.54044e-05
	5441	8.85294e-05
	5441.5	0.000113493
	5442	0.000178676
	5442.5	0.000323162
	5443	0.000592279
	5443.5	0.000964338
	5444	0.001275
	5444.5	0.0013125
	5445	0.00104265
	5445.5	0.000649632
	5446	0.000333309
	5446.5	0.000156875
	5447	8.24265e-05
	5447.5	6.02574e-05
	5448	6.62132e-05
	5448.5	9.77941e-05
	5449	0.00016489
	5449.5	0.000279081
	5450	0.000432353
	5450.5	0.000579779
	5451	0.000662868
	5451.5	0.000659191
	5452	0.000588971
	5452.5	0.000486765
	5453	0.000383088
	5453.5	0.000303088
	5454	0.000258125
	5454.5	0.00024614
	5455	0.000258015
	5455.5	0.00028614
	5456	0.000329522
	5456.5	0.000395956
	5457	0.000501471
	5457.5	0.000661765
	5458	0.000873162
	5458.5	0.00109522
	5459	0.00125956
	5459.5	0.00131103
	5460	0.00124191
	5460.5	0.00109007
	5461	0.000905515
	5461.5	0.000725735
	5462	0.000575368
	5462.5	0.000474265
	5463	0.000441176
	5463.5	0.000494485
	5464	0.000659559
	5464.5	0.000960294
	5465	0.001375
	5465.5	0.00178713
	5466	0.00201103
	5466.5	0.00192757
	5467	0.00159522
	5467.5	0.00118419
	5468	0.000823897
	5468.5	0.000555515
	5469	0.000372059
	5469.5	0.000260956
	5470	0.000213346
	5470.5	0.000230882
	5471	0.000350956
	5471.5	0.000723897
	5472	0.00178125
	5472.5	0.00426103
	5473	0.00826838
	5473.5	0.0117794
	5474	0.0118309
	5474.5	0.00831985
	5475	0.0041875
	5475.5	0.00160993
	5476	0.000539338
	5476.5	0.000194522
	5477	0.000100515
	5477.5	9.4375e-05
	5478	0.000157941
	5478.5	0.000378676
	5479	0.00103456
	5479.5	0.00265
	5480	0.00548529
	5480.5	0.00841544
	5481	0.00931618
	5481.5	0.00761397
	5482	0.00502206
	5482.5	0.00323272
	5483	0.00258272
	5483.5	0.00281066
	5484	0.00378309
	5484.5	0.00555882
	5485	0.00813971
	5485.5	0.0107721
	5486	0.0115588
	5486.5	0.00923162
	5487	0.00525
	5487.5	0.00214963
	5488	0.000713603
	5488.5	0.000253493
	5489	0.000129449
	5489.5	0.000104853
	5490	0.000124816
	5490.5	0.000217426
	5491	0.000941912
	5491.5	0.00732353
	5492	0.0313603
	5492.5	0.0575735
	5493	0.04875
	5493.5	0.0184816
	5494	0.00266103
	5494.5	0.00022011
	5495	2.92206e-05
	5495.5	5.85294e-06
	5496	7.25e-07
	5496.5	4.16912e-08
	5497	1.0239e-09
	5497.5	1.75294e-11
	5498	1.75294e-12
	5498.5	3.50625e-11
	5499	1.84559e-08
	5499.5	1.09853e-05
	5500	0.00142831
	5500.5	0.021114
	5501	0.129081
	5501.5	0.236691
	5502	0.163971
	5502.5	0.0371691
	5503	0.000509559
	5503.5	1.58934e-05
	5504	2.46066e-06
	5504.5	8.11029e-07
	5505	5.47426e-07
	5505.5	7.60662e-07
	5506	1.97647e-06
	5506.5	6.90809e-06
	5507	2.21985e-05
	5507.5	5.29779e-05
	5508	9.26838e-05
	5508.5	0.000137794
	5509	0.000225846
	5509.5	0.000505515
	5510	0.00163382
	5510.5	0.00644118
	5511	0.0227684
	5511.5	0.0584191
	5512	0.0999265
	5512.5	0.111838
	5513	0.0828309
	5513.5	0.0424632
	5514	0.0168603
	5514.5	0.00637868
	5515	0.0028739
	5515.5	0.00169779
	5516	0.00123897
	5516.5	0.0010386
	5517	0.00101507
	5517.5	0.00125846
	5518	0.00208493
	5518.5	0.00428309
	5519	0.00909926
	5519.5	0.0167463
	5520	0.0246066
	5520.5	0.0292463
	5521	0.0304265
	5521.5	0.0304559
	5522	0.03075
	5522.5	0.0307647
	5523	0.0288824
	5523.5	0.0238934
	5524	0.0165625
	5524.5	0.00941176
	5525	0.00447426
	5525.5	0.00194632
	5526	0.000936029
	5526.5	0.000630147
	5527	0.000621324
	5527.5	0.000748529
	5528	0.000969853
	5528.5	0.00143493
	5529	0.00294816
	5529.5	0.00816544
	5530	0.0209007
	5530.5	0.0370588
	5531	0.0413971
	5531.5	0.0289632
	5532	0.0133419
	5532.5	0.00481985
	5533	0.00187243
	5533.5	0.00106213
	5534	0.00104669
	5534.5	0.00178787
	5535	0.00440074
	5535.5	0.0115404
	5536	0.0246029
	5536.5	0.0373529
	5537	0.0392279
	5537.5	0.0294228
	5538	0.0172721
	5538.5	0.00941176
	5539	0.00590074
	5539.5	0.00494485
	5540	0.00564706
	5540.5	0.00791912
	5541	0.0114301
	5541.5	0.0144596
	5542	0.0146581
	5542.5	0.0117096
	5543	0.00776471
	5543.5	0.00485662
	5544	0.00340588
	5544.5	0.00299706
	5545	0.00318824
	5545.5	0.00359044
	5546	0.00385294
	5546.5	0.00385294
	5547	0.00375735
	5547.5	0.00380882
	5548	0.00426103
	5548.5	0.00545588
	5549	0.00778309
	5549.5	0.0111838
	5550	0.0146029
	5550.5	0.0165588
	5551	0.0165956
	5551.5	0.0154449
	5552	0.0138051
	5552.5	0.0116581
	5553	0.00886397
	5553.5	0.00584559
	5554	0.00334412
	5554.5	0.00175625
	5555	0.000950368
	5555.5	0.000616912
	5556	0.000544853
	5556.5	0.000684926
	5557	0.00120147
	5557.5	0.00271507
	5558	0.00671324
	5558.5	0.014761
	5559	0.0247353
	5559.5	0.0294338
	5560	0.0246397
	5560.5	0.0151029
	5561	0.00753676
	5561.5	0.00365441
	5562	0.0020625
	5562.5	0.00148566
	5563	0.00135846
	5563.5	0.00150368
	5564	0.00189375
	5564.5	0.0025125
	5565	0.00322904
	5565.5	0.00374632
	5566	0.00378676
	5566.5	0.00336801
	5567	0.00279632
	5567.5	0.00238235
	5568	0.0022625
	5568.5	0.00241838
	5569	0.00271949
	5569.5	0.00296728
	5570	0.00301544
	5570.5	0.0029
	5571	0.00283824
	5571.5	0.00314044
	5572	0.00421324
	5572.5	0.00654779
	5573	0.0101875
	5573.5	0.0137647
	5574	0.0148309
	5574.5	0.0123787
	5575	0.00815441
	5575.5	0.00455147
	5576	0.0024239
	5576.5	0.00140221
	5577	0.000949632
	5577.5	0.000764706
	5578	0.000734926
	5578.5	0.000827574
	5579	0.00100404
	5579.5	0.00117353
	5580	0.00122941
	5580.5	0.00115331
	5581	0.0010364
	5581.5	0.000981985
	5582	0.00102941
	5582.5	0.00114338
	5583	0.00123309
	5583.5	0.00121875
	5584	0.00110956
	5584.5	0.000986397
	5585	0.000909559
	5585.5	0.000874632
	5586	0.000839706
	5586.5	0.000770588
	5587	0.000672059
	5587.5	0.000580147
	5588	0.000530147
	5588.5	0.000541912
	5589	0.000619118
	5589.5	0.000745221
	5590	0.000869485
	5590.5	0.000930515
	5591	0.000910662
	5591.5	0.000853309
	5592	0.000816544
	5592.5	0.000822059
	5593	0.000839706
	5593.5	0.000811397
	5594	0.000705147
	5594.5	0.000549632
	5595	0.000405515
	5595.5	0.000309044
	5596	0.000263603
	5596.5	0.000260809
	5597	0.000294669
	5597.5	0.00035864
	5598	0.000434191
	5598.5	0.000485662
	5599	0.000486397
	5599.5	0.000453309
	5600	0.000434191
	5600.5	0.000468015
	5601	0.000556985
	5601.5	0.000653676
	5602	0.000688235
	5602.5	0.000644485
	5603	0.000577941
	5603.5	0.000544118
	5604	0.000551103
	5604.5	0.000554779
	5605	0.000505882
	5605.5	0.000409559
	5606	0.000321949
	5606.5	0.000282647
	5607	0.000292096
	5607.5	0.000327096
	5608	0.000356066
	5608.5	0.00035989
	5609	0.000346434
	5609.5	0.000333824
	5610	0.00032625
	5610.5	0.000315184
	5611	0.000296397
	5611.5	0.000280147
	5612	0.000285037
	5612.5	0.000327206
	5613	0.000413971
	5613.5	0.000531985
	5614	0.000627206
	5614.5	0.000630515
	5615	0.000524265
	5615.5	0.000369485
	5616	0.000239191
	5616.5	0.000159485
	5617	0.00012114
	5617.5	0.000109118
	5618	0.000113603
	5618.5	0.00012875
	5619	0.000150074
	5619.5	0.000173787
	5620	0.000198456
	5620.5	0.000226801
	5621	0.000266434
	5621.5	0.000327831
	5622	0.000417647
	5622.5	0.000517279
	5623	0.000573162
	5623.5	0.000545588
	5624	0.000454412
	5624.5	0.000349118
	5625	0.000258162
	5625.5	0.000190735
	5626	0.000148566
	5626.5	0.000130551
	5627	0.000135478
	5627.5	0.000162757
	5628	0.000208162
	5628.5	0.000257904
	5629	0.000290588
	5629.5	0.000290919
	5630	0.000262022
	5630.5	0.000220772
	5631	0.000183162
	5631.5	0.000158824
	5632	0.000155221
	5632.5	0.000184522
	5633	0.00027125
	5633.5	0.00045
	5634	0.000718015
	5634.5	0.000968015
	5635	0.00103897
	5635.5	0.000898162
	5636	0.000675735
	5636.5	0.000505515
	5637	0.000428676
	5637.5	0.000431985
	5638	0.000483088
	5638.5	0.000529779
	5639	0.000518382
	5639.5	0.000438235
	5640	0.000333787
	5640.5	0.000252537
	5641	0.000210257
	5641.5	0.000196985
	5642	0.000195331
	5642.5	0.000195037
	5643	0.000198235
	5643.5	0.000212426
	5644	0.000237316
	5644.5	0.000257096
	5645	0.000250956
	5645.5	0.000218824
	5646	0.000185699
	5646.5	0.000178934
	5647	0.00021625
	5647.5	0.000304963
	5648	0.000422794
	5648.5	0.000510662
	5649	0.000523162
	5649.5	0.00048125
	5650	0.000432721
	5650.5	0.000397426
	5651	0.000359522
	5651.5	0.000300037
	5652	0.000223493
	5652.5	0.000154228
	5653	0.000110331
	5653.5	9.40074e-05
	5654	0.000103235
	5654.5	0.000143088
	5655	0.000228971
	5655.5	0.000382353
	5656	0.0006125
	5656.5	0.000879044
	5657	0.00106801
	5657.5	0.00106544
	5658	0.000876103
	5658.5	0.000619853
	5659	0.000406618
	5659.5	0.000267904
	5660	0.000185331
	5660.5	0.000136471
	5661	0.000108272
	5661.5	9.54044e-05
	5662	9.79412e-05
	5662.5	0.000122206
	5663	0.000183897
	5663.5	0.000308529
	5664	0.000513235
	5664.5	0.000760294
	5665	0.000930515
	5665.5	0.000905882
	5666	0.000697059
	5666.5	0.000434926
	5667	0.000236912
	5667.5	0.000129926
	5668	8.84926e-05
	5668.5	8.86765e-05
	5669	0.000126618
	5669.5	0.000207059
	5670	0.000311838
	5670.5	0.000386397
	5671	0.000386765
	5671.5	0.000324632
	5672	0.000244779
	5672.5	0.000177831
	5673	0.000131912
	5673.5	0.000103603
	5674	8.80882e-05
	5674.5	8.36765e-05
	5675	9.16544e-05
	5675.5	0.000111875
	5676	0.000135515
	5676.5	0.000145147
	5677	0.000131838
	5677.5	0.000106985
	5678	8.82721e-05
	5678.5	8.38603e-05
	5679	9.40809e-05
	5679.5	0.000115919
	5680	0.000141801
	5680.5	0.000160735
	5681	0.000166581
	5681.5	0.000163235
	5682	0.000160699
	5682.5	0.000168676
	5683	0.000195551
	5683.5	0.00024739
	5684	0.000318088
	5684.5	0.000376103
	5685	0.000379412
	5685.5	0.000317647
	5686	0.00022989
	5686.5	0.000160919
	5687	0.000127831
	5687.5	0.000125441
	5688	0.000138971
	5688.5	0.000146581
	5689	0.000130993
	5689.5	9.73162e-05
	5690	6.59559e-05
	5690.5	4.96691e-05
	5691	4.94485e-05
	5691.5	6.45221e-05
	5692	9.31985e-05
	5692.5	0.00012614
	5693	0.000147647
	5693.5	0.000149596
	5694	0.000138272
	5694.5	0.000122941
	5695	0.000105993
	5695.5	8.59926e-05
	5696	6.44853e-05
	5696.5	4.63235e-05
	5697	3.49816e-05
	5697.5	3.1011e-05
	5698	3.44485e-05
	5698.5	4.74265e-05
	5699	7.51471e-05
	5699.5	0.000122978
	5700	0.000187132
	5700.5	0.000245404
	5701	0.000267647
	5701.5	0.000243971
	5702	0.000194412
	5702.5	0.000146103
	5703	0.000111985
	5703.5	9.18382e-05
	5704	8.10294e-05
	5704.5	7.55515e-05
	5705	7.32353e-05
	5705.5	7.37868e-05
	5706	7.75735e-05
	5706.5	8.33824e-05
	5707	8.73162e-05
	5707.5	8.49632e-05
	5708	7.56618e-05
	5708.5	6.42279e-05
	5709	5.76838e-05
	5709.5	6.19853e-05
	5710	8.31618e-05
	5710.5	0.000129154
	5711	0.000211103
	5711.5	0.000344743
	5712	0.000542647
	5712.5	0.000779044
	5713	0.000959926
	5713.5	0.000972794
	5714	0.000798529
	5714.5	0.000538603
	5715	0.000313346
	5715.5	0.000175257
	5716	0.000113235
	5716.5	0.000100331
	5717	0.000117243
	5717.5	0.000146213
	5718	0.000165184
	5718.5	0.000159853
	5719	0.000135515
	5719.5	0.000106985
	5720	8.39338e-05
	5720.5	6.84191e-05
	5721	5.96324e-05
	5721.5	5.77206e-05
	5722	6.48529e-05
	5722.5	8.54412e-05
	5723	0.000125919
	5723.5	0.000189485
	5724	0.000263493
	5724.5	0.000313824
	5725	0.000309743
	5725.5	0.000258125
	5726	0.00019614
	5726.5	0.000153346
	5727	0.000134963
	5727.5	0.000130882
	5728	0.000127978
	5728.5	0.000120625
	5729	0.00011489
	5729.5	0.000121949
	5730	0.000148015
	5730.5	0.000186581
	5731	0.000217059
	5731.5	0.000219669
	5732	0.000195368
	5732.5	0.000163382
	5733	0.000140074
	5733.5	0.000127721
	5734	0.000119485
	5734.5	0.00010989
	5735	0.000100993
	5735.5	0.000100184
	5736	0.000113713
	5736.5	0.00014136
	5737	0.000171103
	5737.5	0.000182243
	5738	0.000164301
	5738.5	0.000128529
	5739	9.34559e-05
	5739.5	6.88603e-05
	5740	5.54779e-05
	5740.5	5.04044e-05
	5741	5.02574e-05
	5741.5	5.23529e-05
	5742	5.61765e-05
	5742.5	6.44853e-05
	5743	8.32721e-05
	5743.5	0.000122096
	5744	0.000193382
	5744.5	0.000303088
	5745	0.000426838
	5745.5	0.000500368
	5746	0.000472426
	5746.5	0.000361912
	5747	0.000236066
	5747.5	0.000140257
	5748	8.25e-05
	5748.5	5.54412e-05
	5749	5.61765e-05
	5749.5	0.000115772
	5750	0.000439338
	5750.5	0.00188309
	5751	0.00591912
	5751.5	0.0113382
	5752	0.0128529
	5752.5	0.00872426
	5753	0.00370956
	5753.5	0.00116066
	5754	0.000377941
	5754.5	0.000178787
	5755	0.000128309
	5755.5	0.00011989
	5756	0.000126581
	5756.5	0.000138897
	5757	0.000153603
	5757.5	0.000172868
	5758	0.000200478
	5758.5	0.000236029
	5759	0.000270882
	5759.5	0.000290147
	5760	0.000282684
	5760.5	0.000251103
	5761	0.000210478
	5761.5	0.000176029
	5762	0.000154081
	5762.5	0.000143272
	5763	0.000140257
	5763.5	0.000143272
	5764	0.000152574
	5764.5	0.000168235
	5765	0.000186066
	5765.5	0.00019739
	5766	0.000197684
	5766.5	0.000192684
	5767	0.000168309
	5767.5	0.000139632
	5768	0.000169228
	5768.5	0.000247794
	5769	0.000316581
	5769.5	0.000338787
	5770	0.00030625
	5770.5	0.000245588
	5771	0.000188346
	5771.5	0.000149485
	5772	0.000130625
	5772.5	0.000129265
	5773	0.000142721
	5773.5	0.000167353
	5774	0.000198419
	5774.5	0.000232169
	5775	0.000267868
	5775.5	0.000304559
	5776	0.000337206
	5776.5	0.000357426
	5777	0.000357868
	5777.5	0.000336765
	5778	0.000299044
	5778.5	0.000253346
	5779	0.0002075
	5779.5	0.000166912
	5780	0.000135809
	5780.5	0.0001175
	5781	0.000114449
	5781.5	0.000129853
	5782	0.000171397
	5782.5	0.000255478
	5783	0.00040625
	5783.5	0.000634559
	5784	0.000893382
	5784.5	0.00106949
	5785	0.00106801
	5785.5	0.000904779
	5786	0.000683456
	5786.5	0.000491544
	5787	0.000353235
	5787.5	0.000256397
	5788	0.000184007
	5788.5	0.0001275
	5789	8.52206e-05
	5789.5	5.69118e-05
	5790	4.07721e-05
	5790.5	3.37574e-05
	5791	3.27868e-05
	5791.5	3.54265e-05
	5792	3.97426e-05
	5792.5	4.45221e-05
	5793	4.95221e-05
	5793.5	5.58824e-05
	5794	6.54779e-05
	5794.5	8.04044e-05
	5795	0.000102132
	5795.5	0.000129375
	5796	0.000156765
	5796.5	0.000176765
	5797	0.000184706
	5797.5	0.000181618
	5798	0.000171838
	5798.5	0.00015989
	5799	0.000148824
	5799.5	0.000141287
	5800	0.000139853
	5800.5	0.000146728
	5801	0.000162022
	5801.5	0.000182096
	5802	0.000199779
	5802.5	0.000207132
	5803	0.000200221
	5803.5	0.000181397
	5804	0.000157096
	5804.5	0.000134081
	5805	0.000116765
	5805.5	0.000106581
	5806	0.000103199
	5806.5	0.000105257
	5807	0.000111029
	5807.5	0.000119154
	5808	0.000129449
	5808.5	0.000142426
	5809	0.000158088
	5809.5	0.000174485
	5810	0.000187316
	5810.5	0.000191544
	5811	0.000184118
	5811.5	0.000165809
	5812	0.000140478
	5812.5	0.000113272
	5813	8.85294e-05
	5813.5	6.85662e-05
	5814	5.30882e-05
	5814.5	4.04412e-05
	5815	2.96544e-05
	5815.5	2.15588e-05
	5816	1.75478e-05
	5816.5	1.9886e-05
	5817	3.67647e-05
	5817.5	0.000100404
	5818	0.000313787
	5818.5	0.000887132
	5819	0.00192463
	5819.5	0.00294559
	5820	0.00309963
	5820.5	0.00226544
	5821	0.00120551
	5821.5	0.000516544
	5822	0.000209044
	5822.5	9.55882e-05
	5823	5.61765e-05
	5823.5	4.30147e-05
	5824	4.02941e-05
	5824.5	4.36397e-05
	5825	5.41544e-05
	5825.5	7.66176e-05
	5826	0.000118309
	5826.5	0.000183934
	5827	0.000266213
	5827.5	0.000341103
	5828	0.000381618
	5828.5	0.000384559
	5829	0.000376103
	5829.5	0.000398529
	5830	0.000504412
	5830.5	0.000789338
	5831	0.00146434
	5831.5	0.00288456
	5832	0.00521324
	5832.5	0.00760294
	5833	0.00827574
	5833.5	0.00653309
	5834	0.00379412
	5834.5	0.00172757
	5835	0.000698529
	5835.5	0.000294853
	5836	0.000150147
	5836.5	0.000100515
	5837	9.09191e-05
	5837.5	0.000109449
	5838	0.000164559
	5838.5	0.000279559
	5839	0.000484559
	5839.5	0.000793015
	5840	0.00116875
	5840.5	0.00151507
	5841	0.00171912
	5841.5	0.00173088
	5842	0.00158934
	5842.5	0.0013739
	5843	0.00114779
	5843.5	0.000940809
	5844	0.000763971
	5844.5	0.000620588
	5845	0.000509191
	5845.5	0.000426471
	5846	0.000369485
	5846.5	0.000337353
	5847	0.000331213
	5847.5	0.000352316
	5848	0.000398897
	5848.5	0.000465441
	5849	0.00054375
	5849.5	0.000627941
	5850	0.000718382
	5850.5	0.000815074
	5851	0.000906618
	5851.5	0.000958088
	5852	0.000923897
	5852.5	0.000791912
	5853	0.000606618
	5853.5	0.000434926
	5854	0.000314449
	5854.5	0.000249485
	5855	0.00023136
	5855.5	0.000260331
	5856	0.000360956
	5856.5	0.000605515
	5857	0.00112757
	5857.5	0.00194118
	5858	0.00250037
	5858.5	0.00207574
	5859	0.00100662
	5859.5	0.000268824
	5860	4.84926e-05
	5860.5	1.19706e-05
	5861	4.27941e-06
	5861.5	1.8375e-06
	5862	8.66544e-07
	5862.5	4.29044e-07
	5863	2.25294e-07
	5863.5	1.34963e-07
	5864	1.04118e-07
	5864.5	1.15e-07
	5865	1.87169e-07
	5865.5	4.27574e-07
	5866	1.27132e-06
	5866.5	4.65809e-06
	5867	2.17059e-05
	5867.5	0.00023364
	5868	0.00340662
	5868.5	0.0119963
	5869	0.0161434
	5869.5	0.00901838
	5870	0.00185625
	5870.5	0.000211985
	5871	4.61765e-05
	5871.5	1.82978e-05
	5872	9.95588e-06
	5872.5	6.56985e-06
	5873	5.14338e-06
	5873.5	4.9375e-06
	5874	6.08088e-06
	5874.5	9.87868e-06
	5875	2.10257e-05
	5875.5	5.65074e-05
	5876	0.000176324
	5876.5	0.000551471
	5877	0.00145368
	5877.5	0.00286765
	5878	0.00409191
	5878.5	0.00432721
	5879	0.00359706
	5879.5	0.00258493
	5880	0.00180478
	5880.5	0.00137574
	5881	0.00123346
	5881.5	0.00128493
	5882	0.00142904
	5882.5	0.00154154
	5883	0.0015136
	5883.5	0.00132206
	5884	0.00104191
	5884.5	0.000779044
	5885	0.000598897
	5885.5	0.000523162
	5886	0.000563603
	5886.5	0.000766176
	5887	0.00125221
	5887.5	0.00224228
	5888	0.00396691
	5888.5	0.00634926
	5889	0.00858088
	5889.5	0.00941544
	5890	0.00826838
	5890.5	0.00588235
	5891	0.00352463
	5891.5	0.00189265
	5892	0.000984559
	5892.5	0.000539706
	5893	0.000336544
	5893.5	0.000253897
	5894	0.000240956
	5894.5	0.000287684
	5895	0.000411765
	5895.5	0.000651471
	5896	0.00103824
	5896.5	0.00154191
	5897	0.00203309
	5897.5	0.00234301
	5898	0.00238419
	5898.5	0.00219154
	5899	0.00187279
	5899.5	0.00154559
	5900	0.00130184
	5900.5	0.00118971
	5901	0.00122206
	5901.5	0.00138529
	5902	0.00163051
	5902.5	0.00186397
	5903	0.001975
	5903.5	0.0019
	5904	0.00167316
	5904.5	0.00139412
	5905	0.00115257
	5905.5	0.000988235
	5906	0.000909926
	5906.5	0.000927574
	5907	0.0010761
	5907.5	0.00142574
	5908	0.00206287
	5908.5	0.00297316
	5909	0.00386029
	5909.5	0.00420956
	5910	0.00375368
	5910.5	0.00278199
	5911	0.00180809
	5911.5	0.00111507
	5912	0.000709191
	5912.5	0.000501471
	5913	0.000428676
	5913.5	0.000491544
	5914	0.000831618
	5914.5	0.00192537
	5915	0.00445956
	5915.5	0.00738603
	5916	0.00731618
	5916.5	0.00391912
	5917	0.00101691
	5917.5	0.000123934
	5918	1.25551e-05
	5918.5	1.34963e-06
	5919	1.6511e-07
	5919.5	2.4989e-08
	5920	5.65441e-09
	5920.5	2.6261e-09
	5921	3.25037e-09
	5921.5	1.00551e-08
	5922	5.78309e-08
	5922.5	4.9375e-07
	5923	6.08456e-06
	5923.5	0.000105368
	5924	0.00174816
	5924.5	0.00711765
	5925	0.0105625
	5925.5	0.00636765
	5926	0.00137904
	5926.5	0.000115331
	5927	1.31324e-05
	5927.5	3.38787e-06
	5928	1.71287e-06
	5928.5	1.53125e-06
	5929	2.30846e-06
	5929.5	5.69485e-06
	5930	1.95441e-05
	5930.5	7.06618e-05
	5931	0.000227574
	5931.5	0.000597059
	5932	0.00114081
	5932.5	0.00149853
	5933	0.00136985
	5933.5	0.000948897
	5934	0.000589338
	5934.5	0.000408088
	5935	0.000369485
	5935.5	0.000448529
	5936	0.000662132
	5936.5	0.00101912
	5937	0.00142647
	5937.5	0.00166287
	5938	0.00155294
	5938.5	0.00116507
	5939	0.000738235
	5939.5	0.000440809
	5940	0.000296434
	5940.5	0.000274265
	5941	0.000388603
	5941.5	0.000813235
	5942	0.00218824
	5942.5	0.00618382
	5943	0.0148272
	5943.5	0.0260919
	5944	0.0318309
	5944.5	0.0269191
	5945	0.0164522
	5945.5	0.00798162
	5946	0.00356912
	5946.5	0.00175588
	5947	0.00109559
	5947.5	0.000901103
	5948	0.000898897
	5948.5	0.000947426
	5949	0.000940074
	5949.5	0.000826838
	5950	0.000641912
	5950.5	0.000460662
	5951	0.000334669
	5951.5	0.00027375
	5952	0.000268897
	5952.5	0.000314375
	5953	0.000415809
	5953.5	0.000592279
	5954	0.000887868
	5954.5	0.00139301
	5955	0.00218566
	5955.5	0.00306434
	5956	0.00343235
	5956.5	0.00289485
	5957	0.00183603
	5957.5	0.000930147
	5958	0.000429044
	5958.5	0.000214412
	5959	0.00013375
	5959.5	0.000110735
	5960	0.000121838
	5960.5	0.000172831
	5961	0.00029375
	5961.5	0.000528676
	5962	0.000880515
	5962.5	0.00123309
	5963	0.00138824
	5963.5	0.00125846
	5964	0.000951103
	5964.5	0.000638971
	5965	0.000414706
	5965.5	0.000287243
	5966	0.000233162
	5966.5	0.000233235
	5967	0.000277941
	5967.5	0.000356471
	5968	0.000438971
	5968.5	0.000476838
	5969	0.000438971
	5969.5	0.000343934
	5970	0.000239779
	5970.5	0.000161213
	5971	0.000115662
	5971.5	9.70221e-05
	5972	9.91176e-05
	5972.5	0.000120368
	5973	0.000162426
	5973.5	0.000225662
	5974	0.000306544
	5974.5	0.000403309
	5975	0.000524265
	5975.5	0.000687868
	5976	0.000911765
	5976.5	0.00119228
	5977	0.00148603
	5977.5	0.00170735
	5978	0.00176213
	5978.5	0.00161066
	5979	0.00130074
	5979.5	0.000934559
	5980	0.000608088
	5980.5	0.00036875
	5981	0.000217574
	5981.5	0.000132684
	5982	8.89338e-05
	5982.5	6.78309e-05
	5983	5.88603e-05
	5983.5	5.78676e-05
	5984	6.51471e-05
	5984.5	8.52574e-05
	5985	0.000128456
	5985.5	0.00021239
	5986	0.00035375
	5986.5	0.000536765
	5987	0.000682721
	5987.5	0.000693015
	5988	0.000556618
	5988.5	0.000362794
	5989	0.000204669
	5989.5	0.000109338
	5990	6.03676e-05
	5990.5	3.64779e-05
	5991	2.51912e-05
	5991.5	2.15441e-05
	5992	2.59044e-05
	5992.5	4.73162e-05
	5993	0.00011864
	5993.5	0.000311029
	5994	0.000620221
	5994.5	0.000772794
	5995	0.000551838
	5995.5	0.000214081
	5996	4.44118e-05
	5996.5	6.30882e-06
	5997	8.69118e-07
	5997.5	1.61985e-07
	5998	6.63235e-08
	5998.5	8.89338e-08
[truncated: 27,901 more rows]

## Sheet: Figure S1b
Figure S1b
	mass (Da)	relative intensity (%)
	5002.5	0
	5004	0
	5014.5	0.00117935
	5015	0.00276266
	5015.5	0.00289298
	5016	0.00149161
	5019.5	0.000540153
	5020	0.002072
	5020.5	0.0040088
	5021	0.00540642
	5021.5	0.00511321
	5022	0.00319922
	5022.5	0.000949503
	5026	0.00202639
	5026.5	0.00441929
	5027	0.00542434
	5027.5	0.00403649
	5028	0.00142254
	5032	0.000823424
	5032.5	0.0042287
	5033	0.00719173
	5033.5	0.00708747
	5034	0.00406092
	5034.5	0.000811044
	5038	0.000855514
	5038.5	0.00278221
	5039	0.00691318
	5039.5	0.0118521
	5040	0.0116713
	5040.5	0.007928
	5041	0.00518488
	5041.5	0.00394038
	5042	0.0039697
	5042.5	0.00517837
	5043	0.00801922
	5043.5	0.0134191
	5044	0.0214693
	5044.5	0.028995
	5045	0.030575
	5045.5	0.0248412
	5046	0.0165662
	5046.5	0.0105229
	5047	0.00788565
	5047.5	0.00795081
	5048	0.0100016
	5048.5	0.0136016
	5049	0.0186187
	5049.5	0.0254602
	5050	0.0345985
	5050.5	0.0446815
	5051	0.0507249
	5051.5	0.0472553
	5052	0.0351197
	5052.5	0.0214367
	5053	0.0118163
	5053.5	0.0069034
	5054	0.00511158
	5054.5	0.00528751
	5055	0.00728946
	5055.5	0.0118814
	5056	0.0201336
	5056.5	0.0315035
	5057	0.0415214
	5057.5	0.0438834
	5058	0.0371885
	5058.5	0.0264701
	5059	0.0172015
	5059.5	0.0111305
	5060	0.00751588
	5060.5	0.00530868
	5061	0.00393712
	5061.5	0.00330836
	5062	0.00366672
	5062.5	0.00561003
	5063	0.00995928
	5063.5	0.0167128
	5064	0.023538
	5064.5	0.0270239
	5065	0.0263398
	5065.5	0.0236846
	5066	0.0212738
	5066.5	0.0197101
	5067	0.0188141
	5067.5	0.0185209
	5068	0.0191236
	5068.5	0.0210946
	5069	0.024157
	5069.5	0.026405
	5070	0.0252484
	5070.5	0.0204268
	5071	0.0146392
	5071.5	0.0104838
	5072	0.00843949
	5072.5	0.00778466
	5073	0.00776511
	5073.5	0.00810067
	5074	0.0090992
	5074.5	0.0114432
	5075	0.0154879
	5075.5	0.0200033
	5076	0.0220231
	5076.5	0.0197752
	5077	0.0150041
	5077.5	0.0107623
	5078	0.00836781
	5078.5	0.00754357
	5079	0.00765271
	5079.5	0.00827333
	5080	0.00933703
	5080.5	0.0110686
	5081	0.0136439
	5081.5	0.0166314
	5082	0.0188467
	5082.5	0.0191562
	5083	0.0176413
	5083.5	0.0154569
	5084	0.0136032
	5084.5	0.0124792
	5085	0.0121176
	5085.5	0.0126079
	5086	0.0143346
	5086.5	0.0179834
	5087	0.0239453
	5087.5	0.0310637
	5088	0.036146
	5088.5	0.0364717
	5089	0.0328718
	5089.5	0.0287506
	5090	0.027138
	5090.5	0.0303795
	5091	0.0424662
	5091.5	0.0726828
	5092	0.138361
	5092.5	0.257534
	5093	0.418309
	5093.5	0.55237
	5094	0.57713
	5094.5	0.485258
	5095	0.347125
	5095.5	0.230494
	5096	0.15408
	5096.5	0.107721
	5097	0.0784167
	5097.5	0.0588695
	5098	0.0462127
	5098.5	0.0392083
	5099	0.0363414
	5099.5	0.0349568
	5100	0.0320573
	5100.5	0.0266982
	5101	0.0206385
	5101.5	0.0162079
	5102	0.0143101
	5102.5	0.0145333
	5103	0.0160612
	5103.5	0.0182277
	5104	0.0208992
	5104.5	0.0244828
	5105	0.0292067
	5105.5	0.0339306
	5106	0.0362111
	5106.5	0.0346799
	5107	0.0308031
	5107.5	0.0272357
	5108	0.025395
	5108.5	0.0250692
	5109	0.0254765
	5109.5	0.0262909
	5110	0.0281479
	5110.5	0.0324483
	5111	0.0400554
	5111.5	0.0490797
	5112	0.0543411
	5112.5	0.0519629
	5113	0.0437531
	5113.5	0.0346799
	5114	0.0276429
	5114.5	0.0227887
	5115	0.0196612
	5115.5	0.0184395
	5116	0.019987
	5116.5	0.0256719
	5117	0.0362763
	5117.5	0.0493729
	5118	0.0581039
	5118.5	0.0569474
	5119	0.0481023
	5119.5	0.0378889
	5120	0.0298583
	5120.5	0.0239941
	5121	0.0194494
	5121.5	0.0161443
	5122	0.0146978
	5122.5	0.0161997
	5123	0.0223978
	5123.5	0.0353315
	5124	0.0541619
	5124.5	0.0711679
	5125	0.0761362
	5125.5	0.0674377
	5126	0.0529239
	5126.5	0.0401043
	5127	0.0311451
	5127.5	0.0252973
	5128	0.0217299
	5128.5	0.0205571
	5129	0.0225118
	5129.5	0.0284248
	5130	0.038117
	5130.5	0.0488027
	5131	0.0556117
	5131.5	0.0552207
	5132	0.0488353
	5132.5	0.0401694
	5133	0.0322039
	5133.5	0.0260466
	5134	0.0220883
	5134.5	0.0208829
	5135	0.0234403
	5135.5	0.0307053
	5136	0.0414563
	5136.5	0.0495358
	5137	0.0476625
	5137.5	0.0362763
	5138	0.0231145
	5138.5	0.0139518
	5139	0.00920834
	5139.5	0.00736439
	5140	0.00743281
	5140.5	0.00950969
	5141	0.0148575
	5141.5	0.0257045
	5142	0.0431178
	5142.5	0.0624043
	5143	0.0734159
	5143.5	0.0702883
	5144	0.0580388
	5144.5	0.045496
	5145	0.036879
	5145.5	0.0319922
	5146	0.0296139
	5146.5	0.0293696
	5147	0.0315361
	5147.5	0.0359505
	5148	0.0406907
	5148.5	0.0425151
	5149	0.039469
	5149.5	0.032937
	5150	0.0259814
	5150.5	0.0206385
	5151	0.0171689
	5151.5	0.0150595
	5152	0.0139388
	5152.5	0.0140007
	5153	0.0158723
	5153.5	0.0200195
	5154	0.0253461
	5154.5	0.0281805
	5155	0.0251018
	5155.5	0.0173807
	5156	0.00959277
	5156.5	0.0044877
	5157	0.00188304
	5157.5	0.000746864
	5158	0.000401857
	5158.5	0.000631047
	5159	0.00155889
	5159.5	0.0035136
	5160	0.00660694
	5160.5	0.00998371
	5161	0.0119254
	5161.5	0.0115035
	5162	0.00958625
	5162.5	0.00764457
	5163	0.00639681
	5163.5	0.00584297
	5164	0.00582831
	5164.5	0.00634305
	5165	0.00749471
	5165.5	0.0092116
	5166	0.0109203
	5166.5	0.0116827
	5167	0.0110002
	5167.5	0.00935006
	5168	0.00767552
	5168.5	0.00658088
	5169	0.00618342
	5169.5	0.00645056
	5170	0.00760547
	5170.5	0.0104659
	5171	0.0166802
	5171.5	0.0281805
	5172	0.044372
	5172.5	0.0585274
	5173	0.0614595
	5173.5	0.0517511
	5174	0.0371396
	5174.5	0.0252647
	5175	0.0182929
	5175.5	0.0152207
	5176	0.0147825
	5176.5	0.0165336
	5177	0.0207037
	5177.5	0.0273986
	5178	0.0350383
	5178.5	0.039583
	5179	0.0374328
	5179.5	0.0296302
	5180	0.0208014
	5180.5	0.0144828
	5181	0.0113243
	5181.5	0.0105946
	5182	0.0116061
	5182.5	0.0141782
	5183	0.0186512
	5183.5	0.0254276
	5184	0.0337188
	5184.5	0.0403649
	5185	0.0415703
	5185.5	0.0368301
	5186	0.0296302
	5186.5	0.0237009
	5187	0.0203779
	5187.5	0.0193843
	5188	0.0203942
	5188.5	0.0238638
	5189	0.0307379
	5189.5	0.0409024
	5190	0.0505457
	5190.5	0.0530054
	5191	0.0454309
	5191.5	0.0324483
	5192	0.0206874
	5192.5	0.0129484
	5193	0.00855188
	5193.5	0.00614595
	5194	0.00495683
	5194.5	0.00490471
	5195	0.0064864
	5195.5	0.0106402
	5196	0.0178205
	5196.5	0.0258511
	5197	0.0297768
	5197.5	0.0268936
	5198	0.020101
	5198.5	0.0139616
	5199	0.0104382
	5199.5	0.00929467
	5200	0.0100342
	5200.5	0.0127871
	5201	0.0185535
	5201.5	0.0288483
	5202	0.0435902
	5202.5	0.0570777
	5203	0.0593093
	5203.5	0.0469295
	5204	0.0284085
	5204.5	0.0137954
	5205	0.00577619
	5205.5	0.0022919
	5206	0.00128832
	5206.5	0.00215019
	5207	0.00594234
	5207.5	0.0160808
	5208	0.0376283
	5208.5	0.0705978
	5209	0.102232
	5209.5	0.115442
	5210	0.10733
	5210.5	0.0891025
	5211	0.0709073
	5211.5	0.0559212
	5212	0.0443069
	5212.5	0.0364066
	5213	0.0327578
	5213.5	0.0329532
	5214	0.0350871
	5214.5	0.0358527
	5215	0.0329207
	5215.5	0.0271705
	5216	0.021567
	5216.5	0.0185046
	5217	0.0189282
	5217.5	0.0236846
	5218	0.0346962
	5218.5	0.0562307
	5219	0.0952109
	5219.5	0.157306
	5220	0.233263
	5220.5	0.28718
	5221	0.280827
	5221.5	0.216811
	5222	0.138019
	5222.5	0.0795406
	5223	0.0470109
	5223.5	0.0318782
	5224	0.0264375
	5224.5	0.0269751
	5225	0.0322365
	5225.5	0.0411631
	5226	0.0509529
	5226.5	0.0577619
	5227	0.0604007
	5227.5	0.0622088
	5228	0.0685454
	5228.5	0.0833849
	5229	0.106956
	5229.5	0.133458
	5230	0.151865
	5230.5	0.152777
	5231	0.136179
	5231.5	0.110881
	5232	0.0866916
	5232.5	0.0682522
	5233	0.0551556
	5233.5	0.0452191
	5234	0.0371722
	5234.5	0.0311777
	5235	0.0276918
	5235.5	0.026519
	5236	0.0267633
	5236.5	0.0275778
	5237	0.0288158
	5237.5	0.0314872
	5238	0.0372699
	5238.5	0.046962
	5239	0.0577456
	5239.5	0.062893
	5240	0.0578596
	5240.5	0.045887
	5241	0.033898
	5241.5	0.0258022
	5242	0.0218602
	5242.5	0.0213227
	5243	0.0240593
	5243.5	0.0312917
	5244	0.0453983
	5244.5	0.0675354
	5245	0.0917413
	5245.5	0.103877
	5246	0.0952924
	5246.5	0.0737417
	5247	0.0532823
	5247.5	0.0405278
	5248	0.0347939
	5248.5	0.0335722
	5249	0.0349568
	5249.5	0.037726
	5250	0.0408698
	5250.5	0.0427268
	5251	0.0409024
	5251.5	0.0341587
	5252	0.0244339
	5252.5	0.0153966
	5253	0.00921648
	5253.5	0.00581039
	5254	0.00428571
	5254.5	0.00397459
	5255	0.00466851
	5255.5	0.00662323
	5256	0.0106027
	5256.5	0.0175599
	5257	0.0272357
	5257.5	0.0366835
	5258	0.0418146
	5258.5	0.0415866
	5259	0.0385731
	5259.5	0.0353152
	5260	0.0322854
	5260.5	0.0288972
	5261	0.0251018
	5261.5	0.0217299
	5262	0.0196286
	5262.5	0.0188956
	5263	0.0185861
	5263.5	0.017397
	5264	0.0150301
	5264.5	0.0124597
	5265	0.0108747
	5265.5	0.0107314
	5266	0.0118293
	5266.5	0.0137205
	5267	0.0160205
	5267.5	0.0185535
	5268	0.0212087
	5268.5	0.0234566
	5269	0.0241245
	5269.5	0.0223489
	5270	0.0188304
	5270.5	0.0154634
	5271	0.0135836
	5271.5	0.0132937
	5272	0.0138166
	5272.5	0.0141945
	5273	0.0140023
	5273.5	0.0136618
	5274	0.0140349
	5274.5	0.015553
	5275	0.017511
	5275.5	0.0182929
	5276	0.0170223
	5276.5	0.0145529
	5277	0.0123636
	5277.5	0.0110946
	5278	0.0104887
	5278.5	0.0101515
	5279	0.0101059
	5279.5	0.0108519
	5280	0.0130754
	5280.5	0.0169734
	5281	0.0211924
	5281.5	0.0229516
	5282	0.0208177
	5282.5	0.0164522
	5283	0.0126193
	5283.5	0.0104561
	5284	0.00959765
	5284.5	0.00934028
	5285	0.00941196
	5285.5	0.0102525
	5286	0.0129386
	5286.5	0.018635
	5287	0.0268773
	5287.5	0.0337677
	5288	0.0345496
	5288.5	0.0291253
	5289	0.0217625
	5289.5	0.0157306
	5290	0.0115817
	5290.5	0.00881251
	5291	0.00708096
	5291.5	0.00634468
	5292	0.00678612
	5292.5	0.00878971
	5293	0.0127301
	5293.5	0.0180811
	5294	0.0223815
	5294.5	0.022691
	5295	0.018977
	5295.5	0.0141978
	5296	0.0110376
	5296.5	0.0101043
	5297	0.0108259
	5297.5	0.0123945
	5298	0.0142515
	5298.5	0.0163056
	5299	0.0185698
	5299.5	0.0204431
	5300	0.0207851
	5300.5	0.0190096
	5301	0.0158772
	5301.5	0.0127855
	5302	0.0105033
	5302.5	0.00902264
	5303	0.00812022
	5303.5	0.00787262
	5304	0.00887278
	5304.5	0.012243
	5305	0.0193028
	5305.5	0.0298257
	5306	0.0395667
	5306.5	0.0425314
	5307	0.0375468
	5307.5	0.0291904
	5308	0.0218439
	5308.5	0.0165988
	5309	0.0128685
	5309.5	0.0102867
	5310	0.00910083
	5310.5	0.00997231
	5311	0.0137351
	5311.5	0.0206385
	5312	0.0286529
	5312.5	0.0332627
	5313	0.0316664
	5313.5	0.025786
	5314	0.019596
	5314.5	0.0151767
	5315	0.0126324
	5315.5	0.0115345
	5316	0.0118211
	5316.5	0.0138394
	5317	0.0178694
	5317.5	0.023196
	5318	0.0273823
	5318.5	0.0277733
	5319	0.0240919
	5319.5	0.0186024
	5320	0.0136537
	5320.5	0.0101727
	5321	0.00808927
	5321.5	0.00718684
	5322	0.00748167
	5322.5	0.00921648
	5323	0.0125183
	5323.5	0.0167454
	5324	0.0201336
	5324.5	0.020834
	5325	0.0184884
	5325.5	0.0143672
	5326	0.0101482
	5326.5	0.00680078
	5327	0.00453331
	5327.5	0.00320736
	5328	0.00266656
	5328.5	0.00286692
	5329	0.00383776
	5329.5	0.00545203
	5330	0.00713308
	5330.5	0.00802085
	5331	0.00777814
	5331.5	0.0070272
	5332	0.00676657
	5332.5	0.00766086
	5333	0.00995276
	5333.5	0.0136341
	5334	0.0186675
	5334.5	0.0250367
	5335	0.032041
	5335.5	0.0373351
	5336	0.0376771
	5336.5	0.0322039
	5337	0.0239127
	5337.5	0.0166965
	5338	0.0122479
	5338.5	0.0102916
	5339	0.00992018
	5339.5	0.0103584
	5340	0.0111582
	5340.5	0.0122039
	5341	0.0135755
	5341.5	0.0152517
	5342	0.0169246
	5342.5	0.0180811
	5343	0.0183906
	5343.5	0.0178042
	5344	0.0165336
	5344.5	0.0147646
	5345	0.0127887
	5345.5	0.0109643
	5346	0.00959603
	5346.5	0.00870337
	5347	0.00798501
	5347.5	0.00705978
	5348	0.00579085
	5348.5	0.0044144
	5349	0.00331487
	5349.5	0.0027757
	5350	0.0029109
	5350.5	0.00373514
	5351	0.00522072
	5351.5	0.00730249
	5352	0.00985828
	5352.5	0.0126242
	5353	0.0150529
	5353.5	0.0164033
	5354	0.0162095
	5354.5	0.0145708
	5355	0.0121225
	5355.5	0.00958625
	5356	0.00748493
	5356.5	0.00610034
	5357	0.00555139
	5357.5	0.00594885
	5358	0.00755986
	5358.5	0.010847
	5359	0.0161117
	5359.5	0.0224792
	5360	0.0271543
	5360.5	0.0272031
	5361	0.0226258
	5361.5	0.0165011
	5362	0.0116208
	5362.5	0.00876527
	5363	0.00752728
	5363.5	0.00741978
	5364	0.00831732
	5364.5	0.0104414
	5365	0.0140218
	5365.5	0.0185372
	5366	0.0221209
	5366.5	0.0225118
	5367	0.0193191
	5367.5	0.0145447
	5368	0.0103958
	5368.5	0.00773253
	5369	0.00634305
	5369.5	0.00578433
	5370	0.00580062
	5370.5	0.00632351
	5371	0.00723896
	5371.5	0.00815116
	5372	0.00839876
	5372.5	0.00754846
	5373	0.00584297
	5373.5	0.00401368
	5374	0.00267307
	5374.5	0.00207037
	5375	0.00226258
	5375.5	0.00338166
	5376	0.00577781
	5376.5	0.00995276
	5377	0.016045
	5377.5	0.0227724
	5378	0.0270239
	5378.5	0.0260303
	5379	0.0202802
	5379.5	0.0131683
	5380	0.00762828
	5380.5	0.00437205
	5381	0.00284737
	5381.5	0.00243199
	5382	0.00283108
	5382.5	0.00398273
	5383	0.00575827
	5383.5	0.00758593
	5384	0.008446
	5384.5	0.00767878
	5385	0.00570451
	5385.5	0.00359505
	5386	0.00209969
	5386.5	0.0013841
	5387	0.00132562
	5387.5	0.00178368
	5388	0.00265841
	5388.5	0.00385568
	5389	0.00519303
	5389.5	0.00629418
	5390	0.00665092
	5390.5	0.00600424
	5391	0.00467829
	5391.5	0.00338329
	5392	0.00270728
	5392.5	0.00288321
	5393	0.0038459
	5393.5	0.00518163
	5394	0.00619971
	5394.5	0.00642287
	5395	0.00604985
	5395.5	0.0056703
	5396	0.0056589
	5396.5	0.00594559
	5397	0.00624369
	5397.5	0.00633817
	5398	0.00619156
	5398.5	0.00581854
	5399	0.0052028
	5399.5	0.00435576
	5400	0.00342075
	5400.5	0.00265027
	5401	0.00232774
	5401.5	0.0027138
	5402	0.0040088
	5402.5	0.00611663
	5403	0.00835152
	5403.5	0.00969539
	5404	0.00968236
	5404.5	0.0087441
	5405	0.00759896
	5405.5	0.00667373
	5406	0.00612966
	5406.5	0.00603844
	5407	0.00645871
	5407.5	0.00733996
	5408	0.0083336
	5408.5	0.00875876
	5409	0.00803225
	5409.5	0.00625509
	5410	0.00417332
	5410.5	0.00250692
	5411	0.00153103
	5411.5	0.00120639
	5412	0.00141815
	5412.5	0.00208666
	5413	0.00316338
	5413.5	0.00458055
	5414	0.00611989
	5414.5	0.00731715
	5415	0.0076576
	5415.5	0.00703698
	5416	0.00590324
	5416.5	0.00482
	5417	0.00406255
	5417.5	0.00360808
	5418	0.00334419
	5418.5	0.00325134
	5419	0.0034517
	5419.5	0.00412608
	5420	0.00528914
	5420.5	0.0065483
	5421	0.00719173
	5421.5	0.00683825
	5422	0.00585437
	5422.5	0.00491611
	5423	0.00437693
	5423.5	0.00419449
	5424	0.00417983
	5424.5	0.00421404
	5425	0.00435087
	5425.5	0.00472878
	5426	0.00532823
	5426.5	0.00576804
	5427	0.00548298
	5427.5	0.00431015
	5428	0.00273172
	5428.5	0.00136863
	5429	0.0004921
	5429.5	5.82831e-05
	5430.5	0.000130526
	5431	0.000614921
	5431.5	0.00150236
	5432	0.00284248
	5432.5	0.00443232
	5433	0.00574361
	5433.5	0.00628115
	5434	0.00603518
	5434.5	0.00537547
	5435	0.00460987
	5435.5	0.0038345
	5436	0.00309171
	5436.5	0.00250529
	5437	0.00225444
	5437.5	0.00248575
	5438	0.00315687
	5438.5	0.00387685
	5439	0.00403649
	5439.5	0.00338329
	5440	0.00233751
	5440.5	0.00149389
	5441	0.00110686
	5441.5	0.00110555
	5442	0.00133279
	5442.5	0.00169897
	5443	0.00223978
	5443.5	0.00308031
	5444	0.00428571
	5444.5	0.00563773
	5445	0.00658739
	5445.5	0.0066835
	5446	0.00603844
	5446.5	0.00518325
	5447	0.00454146
	5447.5	0.0042287
	5448	0.00418309
	5448.5	0.00435576
	5449	0.00476299
	5449.5	0.00543248
	5450	0.00628767
	5450.5	0.00704512
	5451	0.00730738
	5451.5	0.0068692
	5452	0.00591627
	5452.5	0.00487702
	5453	0.00411468
	5453.5	0.00381007
	5454	0.00402509
	5454.5	0.00477602
	5455	0.00604985
	5455.5	0.00776022
	5456	0.00975566
	5456.5	0.0118554
	5457	0.0138834
	5457.5	0.0156051
	5458	0.0166965
	5458.5	0.016892
	5459	0.0161427
	5459.5	0.0148102
	5460	0.0134305
	5460.5	0.0124874
	5461	0.012186
	5461.5	0.0123978
	5462	0.0127513
	5462.5	0.0128653
	5463	0.0125835
	5463.5	0.0119694
	5464	0.01115
	5464.5	0.0102134
	5465	0.00923766
	5465.5	0.00834501
	5466	0.00770647
	5466.5	0.00748493
	5467	0.00774067
	5467.5	0.00835478
	5468	0.00902753
	5468.5	0.00942662
	5469	0.00938752
	5469.5	0.00895586
	5470	0.00825053
	5470.5	0.00734973
	5471	0.00630233
	5471.5	0.00520932
	5472	0.00424173
	5472.5	0.00355595
	5473	0.00320085
	5473.5	0.003108
	5474	0.00312429
	5474.5	0.00310474
	5475	0.00297931
	5475.5	0.00277244
	5476	0.00255253
	5476.5	0.00237009
	5477	0.00222675
	5477.5	0.00209806
	5478	0.00197101
	5478.5	0.00186512
	5479	0.00184069
	5479.5	0.00196612
	5480	0.00229353
	5480.5	0.00285714
	5481	0.00364229
	5481.5	0.00457403
	5482	0.00549275
	5482.5	0.00618342
	5483	0.00645219
	5483.5	0.00620948
	5484	0.00555954
	5484.5	0.00476299
	5485	0.00411631
	5485.5	0.00380844
	5486	0.00388011
	5486.5	0.00424336
	5487	0.00470761
	5487.5	0.00500733
	5488	0.00488842
	5488.5	0.00423196
	5489	0.00314709
	5489.5	0.00191236
	5490	0.000814139
	5490.5	1.54162e-05
	5493	0.000638866
	5493.5	0.0014833
	5494	0.00228539
	5494.5	0.0027757
	5495	0.00278221
	5495.5	0.00235706
	5496	0.00172015
	5496.5	0.0011137
	5497	0.000697182
	5497.5	0.000535103
	5498	0.00063121
	5498.5	0.00093582
	5499	0.00132497
	5499.5	0.00161264
	5500	0.00165988
	5500.5	0.00151034
	5501	0.00140463
	5501.5	0.00165499
	5502	0.00257697
	5502.5	0.00444209
	5503	0.00727317
	5503.5	0.0104545
	5504	0.0127431
	5504.5	0.0131341
	5505	0.0117446
	5505.5	0.00956996
	5506	0.0075452
	5506.5	0.00606451
	5507	0.00510344
	5507.5	0.00450236
	5508	0.00413097
	5508.5	0.00392246
	5509	0.00383939
	5509.5	0.00383776
	5510	0.0038231
	5510.5	0.00367812
	5511	0.00332627
	5511.5	0.00280502
	5512	0.0022577
	5512.5	0.00183743
	5513	0.00161981
	5513.5	0.00157664
	5514	0.00159798
	5514.5	0.00155058
	5515	0.00135494
	5515.5	0.00102199
	5516	0.000619482
	5516.5	0.000215996
	5528.5	2.53624e-05
	5529	0.000217299
	5529.5	0.000351034
	5530	0.000435739
	5530.5	0.000506597
	5531	0.000605799
	5531.5	0.000749633
	5532	0.000900961
	5532.5	0.000970842
	5533	0.000865613
	5533.5	0.000568008
	5534	0.000169897
	5537	0.000397296
	5537.5	0.000954553
	5538	0.00164685
	5538.5	0.00247109
	5539	0.0033784
	5539.5	0.00423685
	5540	0.00487376
	5540.5	0.00515882
	5541	0.0050676
	5541.5	0.00466363
	5542	0.00402183
	5542.5	0.00321388
	5543	0.00233426
	5543.5	0.00148819
	5544	0.000757127
	5544.5	0.000177553
	5548.5	0.000309497
	5549	0.00101368
	5549.5	0.00178694
	5550	0.00250855
	5550.5	0.00307379
	5551	0.00344844
	5551.5	0.00369115
	5552	0.00391595
	5552.5	0.00419287
	5553	0.00446653
	5553.5	0.00455449
	5554	0.00424988
	5554.5	0.00350546
	5555	0.00249552
	5555.5	0.0014706
	5556	0.000602052
	5560	0.00110409
	5560.5	0.00305913
	5561	0.00621111
	5561.5	0.0108242
	5562	0.0166151
	5562.5	0.0222675
	5563	0.0255579
	5563.5	0.024776
	5564	0.0201662
	5564.5	0.0138834
	5565	0.00818211
	5565.5	0.00410327
	5566	0.00159505
	5566.5	0.000202965
	5569.5	0.000258837
	5570	0.000435739
	5570.5	0.000401043
	5571	0.000219743
	5571.5	2.00684e-05
	5573	0.000299072
	5573.5	0.000820492
	5574	0.00149324
	5574.5	0.00215833
	5575	0.00260629
	5575.5	0.00266004
	5576	0.00227399
	5576.5	0.00156019
	5577	0.000730086
	5580.5	0.000311777
	5581	0.000885486
	5581.5	0.00123864
	5582	0.00123554
	5582.5	0.000924255
	5583	0.00048477
	5583.5	8.92979e-05
	5585.5	0.000151376
	5586	0.000716729
	5586.5	0.00153217
	5587	0.0025167
	5587.5	0.00349405
	5588	0.0042401
	5588.5	0.00457403
	5589	0.004403
	5589.5	0.0037726
	5590	0.00286855
	5590.5	0.00195634
	5591	0.00123864
	5591.5	0.000792474
	5592	0.000584134
	5592.5	0.000531846
	5593	0.000553673
	5593.5	0.000603681
	5594	0.000681381
	5594.5	0.000799479
	5595	0.000938589
	5595.5	0.00103698
	5596	0.00103926
	5596.5	0.000957974
	5597	0.000887278
	5597.5	0.00096905
	5598	0.00136439
	5598.5	0.00224141
	5599	0.00371722
	5599.5	0.00568659
	5600	0.0076071
	5600.5	0.00861704
	5601	0.00817071
	5601.5	0.00653201
	5602	0.00450725
	5602.5	0.0027757
	5603	0.00159326
	5603.5	0.000941033
	5604	0.000730575
	5604.5	0.000903567
	5605	0.00142124
	5605.5	0.00219906
	5606	0.00302981
	5606.5	0.00359831
	5607	0.00363251
	5607.5	0.00310311
	5608	0.00225118
	5608.5	0.00140267
	5609	0.000774719
	5609.5	0.000438834
	5610	0.000380681
	5610.5	0.000557257
	5611	0.000915296
	5611.5	0.00138931
	5612	0.00190585
	5612.5	0.00239127
	5613	0.00279524
	5613.5	0.00309985
	5614	0.00333931
	5614.5	0.00357061
	5615	0.0038345
	5615.5	0.00413911
	5616	0.00442906
	5616.5	0.00458707
	5617	0.0044649
	5617.5	0.00399251
	5618	0.00328392
	5618.5	0.00258022
	5619	0.00210784
	5619.5	0.00198404
	5620	0.00222838
	5620.5	0.00279199
	5621	0.00357713
	5621.5	0.00446653
	5622	0.0053771
	5622.5	0.00630559
	5623	0.00726666
	5623.5	0.00820166
	5624	0.00891839
	5624.5	0.00916436
	5625	0.00878971
	5625.5	0.00788076
	5626	0.00675517
	5626.5	0.0057599
	5627	0.00508389
	5627.5	0.00470272
	5628	0.00446001
	5628.5	0.00417983
	5629	0.00377586
	5629.5	0.00329695
	5630	0.00287995
	5630.5	0.00264375
	5631	0.00260466
	5631.5	0.00268285
	5632	0.00275452
	5632.5	0.00272683
	5633	0.00256719
	5633.5	0.00230168
	5634	0.00199544
	5634.5	0.00172829
	5635	0.00157452
	5635.5	0.00162437
	5636	0.00200033
	5636.5	0.00290275
	5637	0.00464571
	5637.5	0.00761199
	5638	0.0119759
	5638.5	0.0170875
	5639	0.0211109
	5639.5	0.0219254
	5640	0.0190422
	5640.5	0.0140511
	5641	0.0091611
	5641.5	0.0055856
	5642	0.00343053
	5642.5	0.00236358
	5643	0.00208503
	5643.5	0.00247109
	5644	0.00354618
	5644.5	0.00539339
	5645	0.0079166
	5645.5	0.0105196
	5646	0.0121632
	5646.5	0.0120573
	5647	0.0103844
	5647.5	0.00809741
	5648	0.00609383
	5648.5	0.0047353
	5649	0.00395993
	5649.5	0.00354781
	5650	0.00329207
	5650.5	0.00308031
	5651	0.00287669
	5651.5	0.00267796
	5652	0.00245968
	5652.5	0.00217951
	5653	0.00181137
	5653.5	0.00137905
	5654	0.000949014
	5654.5	0.000585112
	5655	0.000317967
	5655.5	0.000145643
	5656	5.14579e-05
	5656.5	1.34778e-05
	5657	3.07053e-06
	5660.5	5.28588e-05
	5661	0.000303958
	5661.5	0.00057713
	5662	0.000808275
	5662.5	0.000962046
	5663	0.00104887
	5663.5	0.00110555
	5664	0.00115491
	5664.5	0.00118814
	5665	0.00117478
	5665.5	0.00108747
	5666	0.000922463
	5666.5	0.00070777
	5667	0.000498778
	5667.5	0.000365206
	5668	0.000373839
	5668.5	0.000572243
	5669	0.000970516
	5669.5	0.00152354
	5670	0.00213878
	5670.5	0.00271868
	5671	0.00321225
	5671.5	0.00360808
	5672	0.00390292
	5672.5	0.0040821
	5673	0.00417332
	5673.5	0.00428571
	5674	0.00456263
	5674.5	0.00511158
	5675	0.00589347
	5675.5	0.00668513
	5676	0.00714937
	5676.5	0.00704186
	5677	0.00638378
	5677.5	0.00544388
	5678	0.00455123
	5678.5	0.00392246
	5679	0.00362437
	5679.5	0.0036146
	5680	0.0038117
	5680.5	0.00412934
	5681	0.00447956
	5681.5	0.00476951
	5682	0.00491611
	5682.5	0.00488842
	5683	0.00473856
	5683.5	0.00459195
	5684	0.00457892
	5684.5	0.0047858
	5685	0.00522072
	5685.5	0.00581854
	5686	0.0064864
	5686.5	0.00716403
	5687	0.0078433
	5687.5	0.00857794
	5688	0.00942662
	5688.5	0.0103942
	5689	0.0113797
	5689.5	0.0122088
	5690	0.0127317
	5690.5	0.0128848
	5691	0.0126763
	5691.5	0.0121339
	5692	0.0112869
	5692.5	0.0101824
	5693	0.00893142
	5693.5	0.00772113
	5694	0.00676332
	5694.5	0.00619156
	5695	0.00602704
	5695.5	0.00621274
	5696	0.00666232
	5696.5	0.00724385
	5697	0.0077423
	5697.5	0.00787262
	5698	0.00744095
	5698.5	0.00650595
	5699	0.00536732
	5699.5	0.00437856
	5700	0.00378237
	5700.5	0.00366183
	5701	0.00398762
	5701.5	0.00465385
	5702	0.00548298
	5702.5	0.00622903
	5703	0.00664929
	5703.5	0.00660857
	5704	0.00614921
	5704.5	0.00544225
	5705	0.00467014
	5705.5	0.0039697
	5706	0.00345333
	5706.5	0.00322202
	5707	0.00339469
	5707.5	0.00413097
	5708	0.00564261
	5708.5	0.00810881
	5709	0.0114302
	5709.5	0.0149878
	5710	0.0177716
	5710.5	0.0189445
	5711	0.0184232
	5711.5	0.0167128
	5712	0.0145219
	5712.5	0.0124418
	5713	0.0108356
	5713.5	0.00990715
	5714	0.0097524
	5714.5	0.0103421
	5715	0.0114937
	5715.5	0.0128246
	5716	0.013828
	5716.5	0.0140658
	5717	0.0133996
	5717.5	0.0120443
	5718	0.0104137
	5718.5	0.00893142
	5719	0.00790683
	5719.5	0.00747679
	5720	0.00763968
	5720.5	0.00826193
	5721	0.00909594
	5721.5	0.00986317
	5722	0.0104056
	5722.5	0.0108031
	5723	0.0112803
	5723.5	0.0119726
	5724	0.0126991
	5724.5	0.0129516
	5725	0.0121974
	5725.5	0.0103861
	5726	0.00812999
	5726.5	0.00628441
	5727	0.0055009
	5727.5	0.00639681
	5728	0.0106402
	5728.5	0.0236683
	5729	0.0594396
	5729.5	0.137221
	5730	0.254765
	5730.5	0.368301
	5731	0.428897
	5731.5	0.42287
	5732	0.364554
	5732.5	0.279687
	5733	0.198567
	5733.5	0.1403
	5734	0.106695
	5734.5	0.0899658
	5735	0.0823424
	5735.5	0.0794103
	5736	0.0797035
	5736.5	0.0827822
	5737	0.0871966
	5737.5	0.0900635
	5738	0.0883857
	5738.5	0.0816745
	5739	0.0723734
	5739.5	0.0639355
	5740	0.0586578
	5740.5	0.0573058
	5741	0.0590324
	5741.5	0.0612152
	5742	0.0604822
	5742.5	0.0555628
	5743	0.0484118
	5743.5	0.041668
	5744	0.0362763
	5744.5	0.0318619
	5745	0.0280665
	5745.5	0.0250041
	5746	0.022919
	5746.5	0.0221372
	5747	0.0229353
	5747.5	0.0255905
	5748	0.0299723
	5748.5	0.0352175
	5749	0.039697
	5749.5	0.0417495
	5750	0.0409024
	5750.5	0.0382473
	5751	0.0356084
	5751.5	0.0342564
	5752	0.0343704
	5752.5	0.0352012
	5753	0.035755
	5753.5	0.035527
	5754	0.0346148
	5754.5	0.0335234
	5755	0.0326275
	5755.5	0.0318944
	5756	0.0308031
	5756.5	0.0289298
	5757	0.0263235
	5757.5	0.0236683
	5758	0.0216973
	5758.5	0.020834
	5759	0.0210132
	5759.5	0.0218765
	5760	0.0228702
	5760.5	0.0235869
	5761	0.023929
	5761.5	0.0240919
	5762	0.0242385
	5762.5	0.0244502
	5763	0.0246783
	5763.5	0.0246946
	5764	0.0242059
	5764.5	0.0229516
	5765	0.0209317
	5765.5	0.0184558
	5766	0.0159179
	5766.5	0.0135706
	5767	0.0115426
	5767.5	0.00989738
	5768	0.00869197
	5768.5	0.00796872
	5769	0.00771461
	5769.5	0.00785633
	5770	0.00829451
	5770.5	0.00895586
	5771	0.00985177
	5771.5	0.0111028
	5772	0.0129076
	5772.5	0.0153966
	5773	0.0184721
	5773.5	0.0216973
	5774	0.0244828
	5774.5	0.0264538
	5775	0.0275941
	5775.5	0.0282945
	5776	0.028995
	5776.5	0.029956
	5777	0.031194
	5777.5	0.0325786
	5778	0.0338655
	5778.5	0.0348102
	5779	0.0350709
	5779.5	0.0343541
	5780	0.0325297
	5780.5	0.0297931
	5781	0.0267307
	5781.5	0.0239778
	5782	0.0219417
	5782.5	0.0206385
	5783	0.0198404
	5783.5	0.0192865
	5784	0.0187327
	5784.5	0.0180485
	5785	0.0171201
	5785.5	0.0158397
	5786	0.0141831
	5786.5	0.0123229
	5787	0.010588
	5787.5	0.00932888
	5788	0.00880274
	5788.5	0.00914807
	5789	0.0103942
	5789.5	0.0124222
	5790	0.0148412
	5790.5	0.0169409
	5791	0.0179345
	5791.5	0.0174947
	5792	0.0159668
	5792.5	0.0141196
	5793	0.0126063
	5793.5	0.0117967
	5794	0.0118439
	5794.5	0.0128164
	5795	0.0147581
	5795.5	0.0176739
	5796	0.0214204
	5796.5	0.0254928
	5797	0.028995
	5797.5	0.0308682
	5798	0.0304773
	5798.5	0.0280339
	5799	0.0245317
	5799.5	0.0210458
	5800	0.0183417
	5800.5	0.0165825
	5801	0.0156573
	5801.5	0.0153755
	5802	0.0155872
	5802.5	0.0161117
	5803	0.0166477
	5803.5	0.0168594
	5804	0.0164196
	5804.5	0.0152761
	5805	0.0135804
	5805.5	0.0116859
	5806	0.00997882
	5806.5	0.00872781
	5807	0.00802574
	5807.5	0.00782212
	5808	0.00795732
	5808.5	0.00820655
	5809	0.0083727
	5809.5	0.0083841
	5810	0.0083336
	5810.5	0.00840202
	5811	0.00873921
	5811.5	0.00939892
	5812	0.0102851
	5812.5	0.0111468
	5813	0.0116908
	5813.5	0.0117658
	5814	0.0114514
	5814.5	0.0109317
	5815	0.0103551
	5815.5	0.00981593
	5816	0.0093973
	5816.5	0.00918391
	5817	0.00922626
	5817.5	0.00949177
	5818	0.00983222
	5818.5	0.00999511
	5819	0.00974752
	5819.5	0.00904708
	5820	0.00807298
	5820.5	0.00709562
	5821	0.00631047
	5821.5	0.00578922
	5822	0.00548949
	5822.5	0.00532171
	5823	0.00519954
	5823.5	0.00507575
	5824	0.00492425
	5824.5	0.00470761
	5825	0.00438997
	5825.5	0.00398273
	5826	0.00357224
	5826.5	0.00327904
	5827	0.00320899
	5827.5	0.00343704
	5828	0.00401857
	5828.5	0.00498941
	5829	0.00633328
	5829.5	0.00791334
	5830	0.00943802
	5830.5	0.0104903
	5831	0.01072
	5831.5	0.0100619
	5832	0.00877993
	5832.5	0.00728783
	5833	0.0059293
	5833.5	0.00488353
	5834	0.00417495
	5834.5	0.0037498
	5835	0.00353804
	5835.5	0.00349731
	5836	0.00362926
	5836.5	0.00397133
	5837	0.00457729
	5837.5	0.00551393
	5838	0.00683988
	5838.5	0.00856328
	5839	0.0106206
	5839.5	0.0128295
	5840	0.0148086
	5840.5	0.01597
	5841	0.0157664
	5841.5	0.0141196
	5842	0.0115573
	5842.5	0.00887604
	5843	0.00666232
	5843.5	0.00513927
	5844	0.00425476
	5844.5	0.00382147
	5845	0.00360482
	5845.5	0.00339143
	5846	0.00307868
	5846.5	0.00269425
	5847	0.00235706
	5847.5	0.00219091
	5848	0.00226095
	5848.5	0.00257371
	5849	0.00309822
	5849.5	0.00379704
	5850	0.00462942
	5850.5	0.00550578
	5851	0.00623229
	5851.5	0.00654341
	5852	0.00625183
	5852.5	0.00540805
	5853	0.0042792
	5853.5	0.00319759
	5854	0.00239127
	5854.5	0.00194494
	5855	0.00185698
	5855.5	0.00210621
	5856	0.00264375
	5856.5	0.00337351
	5857	0.00413422
	5857.5	0.00474996
	5858	0.00511647
	5858.5	0.00524841
	5859	0.00526144
	5859.5	0.00529728
	5860	0.00546506
	5860.5	0.00578922
	5861	0.00623229
	5861.5	0.00674377
	5862	0.00730901
	5862.5	0.00795406
	5863	0.00870663
	5863.5	0.00949014
	5864	0.010057
	5864.5	0.0100619
	5865	0.00936472
	5865.5	0.00820981
	5866	0.00706141
	5866.5	0.00625672
	5867	0.00586741
	5867.5	0.00573872
	5868	0.00561003
	5868.5	0.0052533
	5869	0.00460661
	5869.5	0.00380192
	5870	0.0030461
	5870.5	0.00249226
	5871	0.0021958
	5871.5	0.00215182
	5872	0.00230494
	5872.5	0.00255742
	5873	0.00277407
	5873.5	0.00282945
	5874	0.0026633
	5874.5	0.00230656
	5875	0.00186512
	5875.5	0.00146978
	5876	0.00122007
	5876.5	0.00115898
	5877	0.00128751
	5877.5	0.00157957
	5878	0.00198241
	5878.5	0.00241245
	5879	0.00277081
	5879.5	0.00297605
	5880	0.00297768
	5880.5	0.00276104
	5881	0.00237824
	5881.5	0.00143444
	5882	9.85828e-05
	5884	0.000225118
	5884.5	0.000915947
	5885	0.00187001
	5885.5	0.00302981
	5886	0.00423033
	5886.5	0.00523701
	5887	0.00585926
	5887.5	0.00611174
	5888	0.00624857
	5888.5	0.00665255
	5889	0.00770321
	5889.5	0.00963349
	5890	0.0123505
	5890.5	0.0152663
	5891	0.0174621
	5891.5	0.0182603
	5892	0.0176902
	5892.5	0.0162323
	5893	0.0143069
	5893.5	0.0120655
	5894	0.0095553
	5894.5	0.00696856
	5895	0.00462779
	5895.5	0.00279036
	5896	0.00152924
	5896.5	0.000763642
	5897	0.000361785
	5897.5	0.000203942
	5898	0.000194983
	5898.5	0.000256882
	5899	0.000321877
	5899.5	0.00033898
	5900	0.000280502
	5900.5	0.000144519
	5908	0.000171526
	5908.5	0.0005597
	5909	0.000914481
	5909.5	0.00116827
	5910	0.0012836
	5910.5	0.001266
	5911	0.00114921
	5911.5	0.000966118
	5912	0.000735625
	5912.5	0.000466851
	5913	0.000172015
	5920	0.000339143
	5920.5	0.000618016
	5921	0.000812022
	5921.5	0.000922952
	5922	0.000956182
	5922.5	0.000910246
	5923	0.000783678
	5923.5	0.000589021
	5924	0.00035641
	5924.5	0.000125525
	5928.5	8.87278e-05
	5929	0.000177228
	5929.5	0.000259
	5930	0.000330184
	5930.5	0.000363577
	5931	0.000320248
	5931.5	0.000180323
	5948.5	0.00120052
	5949	0.00339795
	5949.5	0.00613455
	5950	0.00855025
	5950.5	0.00961394
	5951	0.00898029
	5951.5	0.00723245
	5952	0.00526796
	5952.5	0.00365858
	5953	0.00254765
	5953.5	0.00186187
	5954	0.00148428
	5954.5	0.00130966
	5955	0.00125118
	5955.5	0.00122267
	5956	0.00114481
	5956.5	0.000967096
	5957	0.00068806
	5957.5	0.000347777
	5958	1.24092e-06
	5981.5	0.000401857
	5982	0.000911386
	5982.5	0.0014561
	5983	0.00199218
	5983.5	0.0024776
	5984	0.00284737
	5984.5	0.003007
	5985	0.00287017
	5985.5	0.00243525
	5986	0.0018016
	5986.5	0.00111875
	5987	0.000510344
	5987.5	3.3279e-05
	5991.5	0.000277407
	5992	0.000875061
	5992.5	0.00158185
	5993	0.00228376
	5993.5	0.0027985
	5994	0.00296465
	5994.5	0.00275452
	5995	0.00229679
	5995.5	0.00177716
	5996	0.00132204
	5996.5	0.000962209
	5997	0.00066835
	5997.5	0.000406418
	5998	0.000169083
	6006.5	0.00011624
	6007	0.000442417
	6007.5	0.000868545
	6008	0.00135169
	6008.5	0.00181951
	6009	0.00219743
	6009.5	0.00245154
	6010	0.00258185
	6010.5	0.00261606
	6011	0.00255579
	6011.5	0.0023815
	6012	0.00206548
	6012.5	0.00162763
	6013	0.00114628
	6013.5	0.000722756
	6014	0.000430852
	6014.5	0.000294999
	6015	0.000298583
	6015.5	0.00038964
	6016	0.000483466
	6016.5	0.000482815
	6017	0.000326275
	6017.5	3.44682e-05
	6023.5	0.000142987
	6024	0.000453494
	6024.5	0.000712494
	6025	0.000880111
	6025.5	0.000961883
	6026	0.000991367
	6026.5	0.000997231
	6027	0.000983059
	6027.5	0.000933865
	6028	0.000838573
	6028.5	0.000705978
	6029	0.000565076
	6029.5	0.000455775
	6030	0.000418798
	6030.5	0.000486724
	6031	0.00067063
	6031.5	0.000944291
	6032	0.00123734
	6032.5	0.00145529
	6033	0.00153445
	6033.5	0.00148672
	6034	0.00139127
	6034.5	0.00134452
	6035	0.00141701
	6035.5	0.00163056
	6036	0.00195472
	6036.5	0.00230982
	6037	0.0026014
	6037.5	0.00277081
	6038	0.00283108
	6038.5	0.00284574
	6039	0.00286855
	6039.5	0.00291578
	6040	0.00297768
	6040.5	0.00304121
	6041	0.00309008
	6041.5	0.00309497
	6042	0.003007
	6042.5	0.00279687
	6043	0.00249226
	6043.5	0.00218765
	6044	0.00198892
	6044.5	0.00195797
	6045	0.0020948
	6045.5	0.00233263
	6046	0.00259489
	6046.5	0.002849
	6047	0.00531194
	6047.5	0.0108259
	6048	0.0162486
	6048.5	0.0215019
	6049	0.027757
	6049.5	0.0334582
	6050	0.0366346
	6050.5	0.0360808
	6051	0.0322202
	6051.5	0.0266167
	6052	0.0208177
	6052.5	0.0157029
	6053	0.0116664
	6053.5	0.0087783
	6054	0.00694576
	6054.5	0.00601401
	6055	0.00585112
	6055.5	0.00641473
	6056	0.00780094
	6056.5	0.0102623
	6057	0.0141684
	6057.5	0.0198241
	6058	0.0271543
	6058.5	0.0355758
	6059	0.0441277
	6059.5	0.052028
	6060	0.0588695
	6060.5	0.0643427
	6061	0.0677146
	6061.5	0.0680241
	6062	0.0646196
	6062.5	0.0578433
	6063	0.0489493
	6063.5	0.0395993
	6064	0.0311126
	6064.5	0.0241733
	6065	0.0188793
	6065.5	0.015035
	6066	0.0123408
	6066.5	0.010575
	6067	0.00961069
	6067.5	0.00942499
	6068	0.0100668
	6068.5	0.0115898
	6069	0.0139795
	6069.5	0.017006
	6070	0.0201336
	6070.5	0.022577
	6071	0.0236521
	6071.5	0.0231797
	6072	0.021567
	6072.5	0.019482
	6073	0.0174947
	6073.5	0.0159407
	6074	0.0149373
	6074.5	0.0145301
	6075	0.0147744
	6075.5	0.0157566
	6076	0.017511
	6076.5	0.0199055
	6077	0.0225444
	6077.5	0.0249063
	6078	0.026519
	6078.5	0.027252
	6079	0.027252
	6079.5	0.0267796
	6080	0.0260303
	6080.5	0.0250529
	6081	0.0238638
	6081.5	0.0224304
	6082	0.0207363
	6082.5	0.0188467
	6083	0.0169572
	6083.5	0.0153885
	6084	0.0144291
	6084.5	0.0142971
	6085	0.0150155
	6085.5	0.0163219
	6086	0.0177065
	6086.5	0.0185209
	6087	0.018358
	6087.5	0.0172504
	6088	0.0156328
	6088.5	0.0139746
	6089	0.0125786
	6089.5	0.0115605
	6090	0.0109252
	6090.5	0.0106255
	6091	0.0105734
	6091.5	0.0106679
	6092	0.0108405
	6092.5	0.0110832
	6093	0.0114335
	6093.5	0.0119515
	6094	0.0126877
	6094.5	0.0137026
	6095	0.0150823
	6095.5	0.0169409
	6096	0.019368
	6096.5	0.0222838
	6097	0.0253787
	6097.5	0.028099
	6098	0.0298094
	6098.5	0.0301678
	6099	0.0290764
	6099.5	0.0266819
	6100	0.0232611
	6100.5	0.0192865
	6101	0.0153722
	6101.5	0.0120769
	6102	0.00975403
	6102.5	0.00850464
	6103	0.00829451
	6103.5	0.00907803
	6104	0.0108373
	6104.5	0.0135348
	6105	0.0170549
	6105.5	0.0211598
	6106	0.0256394
	6106.5	0.0303958
	6107	0.0354455
	6107.5	0.0408047
	6108	0.0461476
	6108.5	0.0507086
	6109	0.0532008
	6109.5	0.0524515
	6110	0.0481675
	6110.5	0.0413585
	6111	0.0338166
	6111.5	0.0272194
	6112	0.0223326
	6112.5	0.0191562
	6113	0.0172015
	6113.5	0.0158088
	6114	0.014605
	6114.5	0.0135348
	6115	0.0128295
	6115.5	0.0127887
	6116	0.0136521
	6116.5	0.0155221
	6117	0.0182929
	6117.5	0.0214693
	6118	0.024157
	6118.5	0.0252321
	6119	0.0240756
	6119.5	0.0209806
	6120	0.017006
	6120.5	0.0132204
	6121	0.0102183
	6121.5	0.00812673
	6122	0.00683336
	6122.5	0.00618505
	6123	0.00608894
	6123.5	0.00653852
	6124	0.00762176
	6124.5	0.00949666
	6125	0.0123815
	6125.5	0.0164685
	6126	0.0218114
	6126.5	0.0281153
	6127	0.034517
	6127.5	0.0397296
	6128	0.0423685
	6128.5	0.0417495
	6129	0.0383939
	6129.5	0.0338003
	6130	0.0297768
	6130.5	0.0275941
	6131	0.027985
	6131.5	0.0312103
	6132	0.0370907
	6132.5	0.0445675
	6133	0.0515393
	6133.5	0.0555139
	6134	0.0549764
[truncated: 24,989 more rows]

## Sheet: Figure S1c
Figure S1c
	mass (Da)	relative intensity(%)
	50.79	0
	50.8	7.24161e-05
	50.8	4.60829e-05
	50.8	0
	55.26	0
	55.27	0.000105332
	55.27	1.31666e-05
	55.27	0
	56.17	0
	56.18	0.000223831
	56.18	1.97498e-05
	56.18	0
	59.13	0
	59.13	7.89993e-05
	59.14	5.26662e-05
	59.14	0
	60.65	0
	60.65	1.31666e-05
	60.65	0.000190915
	60.66	0
	62.9	0
	62.9	5.26662e-05
	62.9	0.000250165
	62.91	0
	66.14	0
	66.14	9.87492e-05
	66.15	6.58328e-05
	66.15	0
	69.2	0
	69.2	0.000105332
	69.21	0
	71.45	0
	71.46	2.63331e-05
	71.46	7.24161e-05
	71.46	0
	72.03	0
	72.03	3.29164e-05
	72.04	0.000144832
	72.04	0
	75.01	0
	75.01	5.92495e-05
	75.01	3.94997e-05
	75.02	0
	79.05	0
	79.05	9.21659e-05
	79.06	0
	79.25	0
	79.26	0.000111916
	79.26	1.31666e-05
	79.27	0
	79.94	0
	79.94	0.000105332
	79.95	0.000105332
	79.95	0
	80.59	0
	80.59	2.63331e-05
	80.6	0.000111916
	80.6	0
	80.75	0
	80.75	7.24161e-05
	80.76	5.26662e-05
	80.76	0
	87.04	0
	87.05	4.60829e-05
	87.05	6.58328e-05
	87.06	0
	89.06	0
	89.06	4.60829e-05
	89.07	4.60829e-05
	89.07	0
	92.51	0
	92.51	7.24161e-05
	92.52	0.000171165
	92.52	0
	93.06	0
	93.06	7.24161e-05
	93.07	2.63331e-05
	93.07	0
	96.49	0
	96.5	9.21659e-05
	96.5	5.92495e-05
	96.51	0
	97.87	0
	97.87	2.63331e-05
	97.88	0.000414747
	97.88	0
	98.94	0
	98.95	1.31666e-05
	98.95	0.000118499
	98.96	0
	99.62	0
	99.63	5.26662e-05
	99.63	5.26662e-05
	99.64	0
	101.1	0
	101.11	5.92495e-05
	101.11	3.94997e-05
	101.11	0
	102.06	0
	102.07	7.24161e-05
	102.07	0.000151415
	102.07	9.87492e-05
	102.08	0
	106.03	0
	106.04	9.87492e-05
	106.04	4.60829e-05
	106.05	0.000118499
	106.05	9.21659e-05
	106.06	0.000223831
	106.06	0
	107.08	0
	107.08	0.000125082
	107.09	7.89993e-05
	107.09	0
	110.06	0
	110.07	9.87492e-05
	110.07	0.000171165
	110.08	4.60829e-05
	110.08	0
	112.03	0
	112.04	7.89993e-05
	112.04	7.89993e-05
	112.05	0
	113.06	0
	113.06	3.94997e-05
	113.07	9.21659e-05
	113.07	0
	116.06	0
	116.06	2.63331e-05
	116.07	7.24161e-05
	116.07	0.000131666
	116.08	0.000144832
	116.08	1.97498e-05
	116.08	0
	117.08	0
	117.09	9.21659e-05
	117.09	9.21659e-05
	117.1	0
	118.08	0
	118.08	0.000105332
	118.09	8.55826e-05
	118.09	0.000131666
	118.1	0.000118499
	118.1	0.000118499
	118.11	1.31666e-05
	118.11	0
	118.64	0
	118.64	0.000256748
	118.65	3.29164e-05
	118.65	0
	119.54	0
	119.54	1.31666e-05
	119.55	0.000138249
	119.55	0
	119.6	0
	119.61	8.55826e-05
	119.61	5.92495e-05
	119.62	0
	120.06	0
	120.06	1.97498e-05
	120.07	0.000118499
	120.07	7.89993e-05
	120.07	0
	120.08	0
	120.08	3.94997e-05
	120.09	5.92495e-05
	120.09	0
	121.09	0
	121.1	4.60829e-05
	121.1	4.60829e-05
	121.11	0
	123.11	0
	123.12	9.21659e-05
	123.12	0
	124.07	0
	124.07	9.87492e-05
	124.08	0.000506912
	124.08	0.00038183
	124.09	5.26662e-05
	124.09	0
	124.58	0
	124.58	0.000151415
	124.59	9.21659e-05
	124.59	0
	125.09	0
	125.09	4.60829e-05
	125.1	4.60829e-05
	125.1	0
	127.07	0
	127.08	4.60829e-05
	127.08	4.60829e-05
	127.09	0
	127.11	0
	127.12	9.21659e-05
	127.12	0
	128.06	0
	128.06	7.89993e-05
	128.07	1.97498e-05
	128.07	0
	128.47	0
	128.48	4.60829e-05
	128.48	0.000197498
	128.49	0
	128.53	0
	128.53	0.000105332
	128.54	0
	129.08	0
	129.08	2.63331e-05
	129.09	7.24161e-05
	129.09	0
	129.1	0
	129.1	4.60829e-05
	129.11	4.60829e-05
	129.11	0
	130.04	0
	130.05	9.87492e-05
	130.05	9.87492e-05
	130.06	4.60829e-05
	130.06	5.92495e-05
	130.07	0.000204082
	130.07	1.97498e-05
	130.08	5.26662e-05
	130.08	5.26662e-05
	130.09	0
	130.09	7.24161e-05
	130.1	2.63331e-05
	130.1	0
	130.11	0
	130.11	9.87492e-05
	130.12	0
	130.82	0
	130.83	1.97498e-05
	130.83	9.87492e-05
	130.84	0
	131.05	0
	131.06	9.87492e-05
	131.06	0
	131.07	0
	131.07	0.000157999
	131.08	4.60829e-05
	131.08	0
	131.25	0
	131.25	9.21659e-05
	131.26	0
	131.79	0
	131.8	8.55826e-05
	131.8	1.97498e-05
	131.81	0
	132.04	0
	132.05	9.21659e-05
	132.05	0
	132.07	0
	132.08	7.24161e-05
	132.08	2.63331e-05
	132.09	0
	132.09	5.26662e-05
	132.1	5.26662e-05
	132.1	0.000105332
	132.11	0.000131666
	132.11	4.60829e-05
	132.12	0
	133.05	0
	133.05	4.60829e-05
	133.06	0.000236998
	133.06	0.00034233
	133.07	0.000157999
	133.07	0
	133.08	8.55826e-05
	133.08	0.000276498
	133.09	0.00044108
	133.09	0.000223831
	133.1	0.000157999
	133.1	0.000210665
	133.11	3.94997e-05
	133.11	0
	133.58	0
	133.58	4.60829e-05
	133.59	4.60829e-05
	133.59	0
	134.03	0
	134.03	1.97498e-05
	134.04	0.000144832
	134.04	8.55826e-05
	134.05	0.000335747
	134.05	3.29164e-05
	134.06	0
	134.08	0
	134.09	2.63331e-05
	134.09	0.000118499
	134.1	0
	134.65	0
	134.66	5.92495e-05
	134.66	3.94997e-05
	134.67	0
	135.07	0
	135.07	9.87492e-05
	135.08	0
	135.11	0
	135.11	5.92495e-05
	135.12	3.94997e-05
	135.12	0
	135.13	0
	135.13	9.21659e-05
	135.14	0
	136.07	0
	136.07	1.97498e-05
	136.08	8.55826e-05
	136.08	0
	136.77	0
	136.78	1.31666e-05
	136.78	0.000144832
	136.79	0
	137.04	0
	137.04	9.21659e-05
	137.05	4.60829e-05
	137.05	4.60829e-05
	137.06	0
	137.08	0
	137.09	1.97498e-05
	137.09	0.000171165
	137.1	4.60829e-05
	137.1	4.60829e-05
	137.11	0
	137.13	0
	137.13	7.89993e-05
	137.14	1.97498e-05
	137.14	0
	138.06	0
	138.06	3.94997e-05
	138.07	5.92495e-05
	138.08	0
	138.13	0
	138.13	9.87492e-05
	138.14	0
	139.04	0
	139.05	0.000144832
	139.05	0.000111916
	139.06	0.000144832
	139.06	0
	139.07	0
	139.07	8.55826e-05
	139.08	0.000105332
	139.08	0
	139.1	0
	139.11	5.92495e-05
	139.11	3.94997e-05
	139.12	0
	140.1	0
	140.1	4.60829e-05
	140.11	4.60829e-05
	140.11	0
	141.08	0
	141.09	9.21659e-05
	141.09	0
	142.05	0
	142.06	1.97498e-05
	142.06	0.000171165
	142.07	0
	143.07	0
	143.07	8.55826e-05
	143.08	1.97498e-05
	143.08	4.60829e-05
	143.09	4.60829e-05
	143.09	0
	143.1	0
	143.1	4.60829e-05
	143.11	4.60829e-05
	143.11	0
	145.04	0
	145.05	7.89993e-05
	145.05	0.000184332
	145.06	8.55826e-05
	145.06	5.92495e-05
	145.07	0
	145.09	0
	145.1	1.97498e-05
	145.1	7.89993e-05
	145.11	0
	145.47	0
	145.48	3.94997e-05
	145.48	5.92495e-05
	145.49	0
	146.08	0
	146.08	5.26662e-05
	146.09	0.000612245
	146.09	0.000895326
	146.1	0.000190915
	146.1	0
	146.59	0
	146.59	5.26662e-05
	146.6	0.000138249
	146.6	0.000111916
	146.61	0
	147.03	0
	147.04	2.63331e-05
	147.04	7.24161e-05
	147.05	0
	147.07	0
	147.07	0.000269914
	147.08	0.000348914
	147.08	0.000388413
	147.09	0.000138249
	147.09	0
	147.1	9.87492e-05
	147.1	0.000118499
	147.11	0.000473996
	147.11	0.00131666
	147.12	0.000888743
	147.13	5.92495e-05
	147.13	0
	147.15	0
	147.16	5.92495e-05
	147.16	3.94997e-05
	147.17	0
	148.04	0
	148.05	5.26662e-05
	148.05	0.000315997
	148.06	0.000836076
	148.06	0.000941409
	148.07	0.000105332
	148.07	0
	148.11	0
	148.11	9.87492e-05
	148.12	0
	148.12	9.87492e-05
	148.13	1.31666e-05
	148.13	0
	148.19	0
	148.19	5.26662e-05
	148.2	5.26662e-05
	148.2	0
	148.56	0
	148.57	1.31666e-05
	148.57	0.000125082
	148.58	0
	149.01	0
	149.02	0.000125082
	149.02	6.58328e-05
	149.03	0
	149.04	0
	149.05	4.60829e-05
	149.05	7.24161e-05
	149.06	7.24161e-05
	149.06	9.21659e-05
	149.07	0
	149.09	0
	149.1	9.21659e-05
	149.1	0
	149.12	0
	149.13	3.94997e-05
	149.13	0.000105332
	149.14	0.000131666
	149.14	1.97498e-05
	149.15	0
	149.64	0
	149.65	9.21659e-05
	149.65	0
	150.05	0
	150.05	2.63331e-05
	150.06	7.24161e-05
	150.06	0.000138249
	150.07	0
	151.03	0
	151.04	9.21659e-05
	151.04	0
	151.06	0
	151.07	3.94997e-05
	151.07	5.92495e-05
	151.08	0.000138249
	151.08	4.60829e-05
	151.09	0
	151.09	9.21659e-05
	151.1	0
	151.1	1.97498e-05
	151.11	7.89993e-05
	151.11	7.89993e-05
	151.12	3.29164e-05
	151.12	0
	151.15	0
	151.15	7.24161e-05
	151.16	2.63331e-05
	151.16	0
	152.07	0
	152.08	8.55826e-05
	152.08	1.97498e-05
	152.09	0
	152.11	0
	152.12	5.92495e-05
	152.12	3.94997e-05
	152.13	0
	152.32	0
	152.32	5.92495e-05
	152.33	3.94997e-05
	152.33	0
	153.03	0
	153.04	4.60829e-05
	153.04	4.60829e-05
	153.05	0
	153.08	0
	153.08	8.55826e-05
	153.09	3.94997e-05
	153.09	0
	153.13	0
	153.13	9.21659e-05
	153.14	0
	153.43	0
	153.44	3.94997e-05
	153.44	5.92495e-05
	153.45	0
	154.22	0
	154.22	8.55826e-05
	154.23	1.97498e-05
	154.23	0
	155.04	0
	155.05	9.21659e-05
	155.05	3.29164e-05
	155.06	0
	155.07	0
	155.08	7.24161e-05
	155.08	2.63331e-05
	155.09	0.000500329
	155.09	0.00108624
	155.1	0.000625411
	155.11	0.00080316
	155.11	0.000144832
	155.12	0
	155.14	0
	155.14	9.21659e-05
	155.15	0
	155.17	0
	155.18	4.60829e-05
	155.18	4.60829e-05
	155.19	0
	155.26	0
	155.26	4.60829e-05
	155.27	4.60829e-05
	155.27	0
	155.4	0
	155.41	9.87492e-05
	155.42	0
	155.58	0
	155.59	9.21659e-05
	155.6	0
	155.6	7.24161e-05
	155.61	2.63331e-05
	155.61	0
	155.62	0
	155.63	2.63331e-05
	155.63	7.24161e-05
	155.64	0
	156.01	0
	156.02	9.21659e-05
	156.02	0
	156.03	0
	156.03	5.26662e-05
	156.04	5.26662e-05
	156.04	0
	156.06	0
	156.06	0.000138249
	156.07	0.00182357
	156.08	0.00543779
	156.08	0.00408822
	156.09	0.00104016
	156.09	0.000236998
	156.1	3.94997e-05
	156.1	0.000111916
	156.11	1.31666e-05
	156.11	0
	156.49	0
	156.5	8.55826e-05
	156.5	1.97498e-05
	156.51	0
	157.04	0
	157.05	4.60829e-05
	157.05	4.60829e-05
	157.06	0
	157.06	0
	157.07	5.92495e-05
	157.07	0.000256748
	157.08	0.000184332
	157.09	0.000105332
	157.09	0.000157999
	157.1	5.92495e-05
	157.1	0
	157.11	0
	157.11	9.21659e-05
	157.12	3.94997e-05
	157.12	0
	157.13	0.000105332
	157.14	0
	158.08	0
	158.08	0.000302831
	158.09	0.000322581
	158.09	0.00040158
	158.1	4.60829e-05
	158.11	0
	158.11	2.63331e-05
	158.12	7.24161e-05
	158.12	0
	158.19	0
	158.2	4.60829e-05
	158.2	4.60829e-05
	158.21	0
	159.06	0
	159.06	9.87492e-05
	159.07	0.000467413
	159.07	0.00119816
	159.08	0.000816327
	159.08	0.000315997
	159.09	0.000434496
	159.1	0.000375247
	159.1	0.000210665
	159.11	5.26662e-05
	159.11	5.92495e-05
	159.12	6.58328e-05
	159.12	7.24161e-05
	159.13	0
	159.71	0
	159.72	9.87492e-05
	159.72	1.31666e-05
	159.73	0
	160.02	0
	160.03	8.55826e-05
	160.03	1.97498e-05
	160.04	0
	160.07	0
	160.08	5.92495e-05
	160.08	0.000144832
	160.09	0
	160.4	0
	160.4	0.000105332
	160.41	1.31666e-05
	160.41	0
	161.08	0
	161.08	0.000204082
	161.09	0.000223831
	161.1	0.000256748
	161.1	0.000131666
	161.11	0
	161.11	5.92495e-05
	161.12	0.000164582
	161.12	8.55826e-05
	161.13	0.000111916
	161.13	0
	162.04	0
	162.04	3.29164e-05
	162.05	7.89993e-05
	162.06	0
	162.06	0
	162.07	3.29164e-05
	162.07	7.89993e-05
	162.08	0
	162.91	0
	162.91	4.60829e-05
	162.92	4.60829e-05
	162.92	0
	163.04	0
	163.05	0.000111916
	163.05	0.000157999
	163.06	3.94997e-05
	163.06	0.000105332
	163.07	0.000223831
	163.07	0.000138249
	163.08	9.21659e-05
	163.09	0
	163.11	0
	163.11	9.21659e-05
	163.12	0.000131666
	163.12	6.58328e-05
	163.13	0
	163.14	2.63331e-05
	163.14	0.000322581
	163.15	4.60829e-05
	163.15	0
	163.18	0
	163.19	9.87492e-05
	163.19	0
	163.91	0
	163.91	4.60829e-05
	163.92	4.60829e-05
	163.92	0
	164.06	0
	164.07	4.60829e-05
	164.07	4.60829e-05
	164.08	0
	164.08	0.000118499
	164.09	0.000210665
	164.1	6.58328e-06
	164.1	0
	164.15	0
	164.15	9.21659e-05
	164.16	0
	164.8	0
	164.8	1.97498e-05
	164.81	8.55826e-05
	164.81	0
	165.04	0
	165.04	9.21659e-05
	165.05	0.000184332
	165.05	0.00036208
	165.06	0.000454246
	165.06	1.97498e-05
	165.07	0
	165.09	0
	165.09	0.000125082
	165.1	0.000118499
	165.1	7.24161e-05
	165.11	0
	165.12	0
	165.13	8.55826e-05
	165.13	0.000125082
	165.14	1.31666e-05
	165.14	0
	165.15	0
	165.15	9.87492e-05
	165.16	0
	165.18	0
	165.18	8.55826e-05
	165.19	1.97498e-05
	165.19	0
	166.04	0
	166.05	0.000138249
	166.05	4.60829e-05
	166.06	0
	166.06	0
	166.07	8.55826e-05
	166.08	0.000256748
	166.08	0.000276498
	166.09	0.000223831
	166.09	0.000171165
	166.1	0
	167.03	0
	167.03	0.000157999
	167.04	4.60829e-05
	167.05	0
	167.06	0
	167.06	9.87492e-05
	167.07	0.000111916
	167.07	4.60829e-05
	167.08	0
	167.08	4.60829e-05
	167.09	4.60829e-05
	167.1	8.55826e-05
	167.1	0.000144832
	167.11	5.92495e-05
	167.11	9.21659e-05
	167.12	0
	167.13	0
	167.14	4.60829e-05
	167.14	4.60829e-05
	167.15	1.97498e-05
	167.15	8.55826e-05
	167.16	0
	167.68	0
	167.69	7.89993e-05
	167.69	3.29164e-05
	167.7	0
	168.07	0
	168.07	9.21659e-05
	168.08	0
	168.09	0
	168.09	4.60829e-05
	168.1	0.000236998
	168.1	0.000473996
	168.11	0.000151415
	168.11	0.000197498
	168.12	8.55826e-05
	168.12	0
	168.15	0
	168.15	9.87492e-05
	168.16	0
	168.42	0
	168.43	0.000138249
	168.43	0
	168.59	0
	168.6	2.63331e-05
	168.6	0.000184332
	168.61	9.21659e-05
	168.61	0
	169.03	0
	169.03	8.55826e-05
	169.04	1.97498e-05
	169.04	0
	169.05	3.94997e-05
	169.05	0.000105332
	169.06	6.58328e-05
	169.07	0.000138249
	169.07	3.94997e-05
	169.08	4.60829e-05
	169.08	0.000138249
	169.09	2.63331e-05
	169.09	0.000118499
	169.1	9.21659e-05
	169.11	4.60829e-05
	169.11	9.21659e-05
	169.12	0.000368664
	169.12	0.000138249
	169.13	0
	169.19	0
	169.19	4.60829e-05
	169.2	4.60829e-05
	169.2	0
	169.61	0
	169.61	4.60829e-05
	169.62	4.60829e-05
	169.62	0
	169.63	0
	169.63	4.60829e-05
	169.64	4.60829e-05
	169.65	0
	169.96	0
	169.96	1.97498e-05
	169.97	8.55826e-05
	169.98	0
	170.03	0
	170.04	1.97498e-05
	170.04	7.89993e-05
	170.05	0
	170.06	0
	170.06	3.94997e-05
	170.07	5.92495e-05
	170.07	0
	170.08	0
	170.09	3.29164e-05
	170.1	7.89993e-05
	170.1	0
	170.56	0
	170.57	0.000131666
	170.57	5.92495e-05
	170.58	0
	171.01	0
	171.01	9.21659e-05
	171.02	0
	171.07	0
	171.08	0.000105332
	171.08	0
	171.09	0
	171.09	5.92495e-05
	171.1	8.55826e-05
	171.1	4.60829e-05
	171.11	0.000243581
	171.12	6.58328e-05
	171.12	0
	171.13	0
	171.13	0.000111916
	171.14	7.89993e-05
	171.14	0
	171.44	0
	171.44	7.89993e-05
	171.45	0.000118499
	171.45	0
	172.06	0
	172.07	5.26662e-05
	172.07	5.26662e-05
	172.08	0
	172.12	0
	172.13	4.60829e-05
	172.13	4.60829e-05
	172.14	0
	173.07	0
	173.07	9.87492e-05
	173.08	0
	173.09	1.97498e-05
	173.09	0.000236998
	173.1	0.000276498
	173.1	0.000157999
	173.11	0
	173.12	0
	173.12	7.24161e-05
	173.13	0.00036208
	173.13	0.000223831
	173.14	0.000171165
	173.14	0.000138249
	173.15	0.000118499
	173.16	0.000125082
	173.16	0
	174.1	0
	174.1	9.21659e-05
	174.11	0
	174.13	0
	174.14	5.26662e-05
	174.14	5.26662e-05
	174.15	9.21659e-05
	174.16	3.29164e-05
	174.16	0
	174.71	0
	174.72	9.21659e-05
	174.72	0
	175	0
	175	4.60829e-05
	175.01	4.60829e-05
	175.02	0
	175.07	0
	175.08	0.000243581
	175.09	0.000223831
	175.09	0.000105332
	175.1	4.60829e-05
	175.1	0.000118499
	175.11	0.0025609
	175.11	0.0117709
	175.12	0.0135089
	175.13	0.00761027
	175.13	0.00183673
	175.14	7.24161e-05
	175.14	0.000204082
	175.15	4.60829e-05
	175.15	9.87492e-05
	175.16	2.63331e-05
	175.17	0
	175.72	0
	175.72	4.60829e-05
	175.73	4.60829e-05
	175.73	0
	175.74	7.89993e-05
	175.74	5.26662e-05
	175.75	0
	176.08	0
	176.09	4.60829e-05
	176.09	0.000467413
	176.1	0.00206715
	176.1	0.00364055
	176.11	0.00158657
	176.12	0.000513496
	176.12	0.000829493
	176.13	0.000671494
	176.13	0.000236998
	176.14	0
	176.14	9.21659e-05
	176.15	0
	176.76	0
	176.77	5.92495e-05
	176.78	3.94997e-05
	176.78	0
	176.98	0
	176.99	9.21659e-05
	176.99	0
	177.07	0
	177.07	4.60829e-05
	177.08	4.60829e-05
	177.08	0.000190915
	177.09	8.55826e-05
	177.1	0.000302831
	177.1	0.000631995
	177.11	0.00199473
	177.11	0.00242265
	177.12	0.00101382
	177.12	9.87492e-05
	177.13	4.60829e-05
	177.14	0
	177.14	0
	177.15	5.92495e-05
	177.15	0.000151415
	177.16	0
	177.17	5.92495e-05
	177.17	3.94997e-05
	177.18	0
	177.6	0
	177.6	9.21659e-05
	177.61	9.21659e-05
	177.61	0.000118499
	177.62	0.000111916
	177.62	0
	177.89	0
	177.89	8.55826e-05
	177.9	1.97498e-05
	177.9	0
	178.04	0
	178.04	4.60829e-05
	178.05	0.000138249
	178.06	0
	178.06	4.60829e-05
	178.07	4.60829e-05
	178.07	1.31666e-05
	178.08	0.000151415
	178.08	0
	178.11	0
	178.12	9.21659e-05
	178.13	1.97498e-05
	178.13	7.89993e-05
	178.14	0
	178.16	0
	178.17	9.21659e-05
	178.17	0
	178.31	0
	178.31	1.97498e-05
	178.32	8.55826e-05
	178.32	0
	178.42	0
	178.42	5.26662e-05
	178.43	5.26662e-05
	178.43	6.58328e-05
	178.44	0.000105332
	178.45	0
	178.57	0
	178.58	0.000111916
	178.59	1.31666e-05
	178.59	0
	178.94	0
	178.95	9.87492e-05
	178.95	0
	179.03	0
	179.04	8.55826e-05
	179.04	1.97498e-05
	179.05	1.97498e-05
	179.05	8.55826e-05
	179.06	7.89993e-05
	179.07	1.97498e-05
	179.07	9.21659e-05
	179.08	0
	179.09	0
	179.09	9.21659e-05
	179.1	0
	179.11	9.21659e-05
	179.11	0
	179.16	0
	179.17	4.60829e-05
	179.18	6.58328e-05
	179.18	8.55826e-05
	179.19	0
	179.37	0
	179.38	1.97498e-05
	179.39	7.89993e-05
	179.39	0
	179.48	0
	179.49	0.000105332
	179.49	5.26662e-05
	179.5	0
	180.1	0
	180.11	0.000111916
	180.11	0
	180.18	0
	180.19	9.21659e-05
	180.19	0
	181.09	0
	181.09	1.31666e-05
	181.1	0.000210665
	181.1	2.63331e-05
	181.11	0
	181.12	0.000105332
	181.12	0.000157999
	181.13	0
	181.17	0
	181.18	4.60829e-05
	181.19	4.60829e-05
	181.19	0
	181.26	0
	181.26	4.60829e-05
	181.27	4.60829e-05
	181.27	0
	181.3	0
	181.3	4.60829e-05
	181.31	4.60829e-05
	181.32	0
	181.36	0
	181.36	3.94997e-05
	181.37	5.92495e-05
	181.37	0
	181.4	0
	181.41	3.29164e-05
	181.42	7.89993e-05
	181.42	0
	181.56	0
	181.57	9.21659e-05
	181.57	0
	181.87	0
	181.88	0.000131666
	181.89	9.21659e-05
	181.89	0
	182.06	0
	182.06	2.63331e-05
	182.07	0.000329164
	182.07	0.00080316
	182.08	0.00181698
	182.09	0.000730744
	182.09	0.000171165
	182.1	0
	182.79	0
	182.79	7.24161e-05
	182.8	2.63331e-05
	182.81	0
	183.01	0
	183.01	5.26662e-05
	183.02	5.26662e-05
	183.02	0
	183.05	0
	183.06	4.60829e-05
	183.07	4.60829e-05
	183.07	4.60829e-05
	183.08	0.000217248
	183.08	0.000408163
	183.09	0.000151415
	183.1	8.55826e-05
	183.1	0
	183.18	0
	183.18	7.24161e-05
	183.19	2.63331e-05
	183.2	0
	183.89	0
	183.9	8.55826e-05
	183.91	1.97498e-05
	183.91	0
	184.03	0
	184.04	0.000111916
	184.04	8.55826e-05
	184.05	0
	184.05	0
	184.06	0.000118499
	184.07	0
	184.07	3.29164e-05
	184.08	0.000184332
	184.08	0
	184.09	0
	184.1	3.94997e-05
	184.1	5.92495e-05
	184.11	0
	184.11	0
	184.12	2.63331e-05
	184.13	7.24161e-05
	184.13	0
	184.14	1.31666e-05
	184.14	0.000177749
	184.15	0
	184.16	0
	184.17	4.60829e-05
	184.17	4.60829e-05
	184.18	0
	184.45	0
	184.45	9.21659e-05
	184.46	0
	184.8	0
	184.81	1.31666e-05
	184.81	0.000184332
	184.82	0
	185.03	0
	185.03	0.000236998
	185.04	0.000105332
	185.04	4.60829e-05
	185.05	0
	185.07	0
	185.07	0.000138249
	185.08	0.00036208
	185.09	0.000177749
	185.09	0
	185.1	0
	185.1	0.000144832
	185.11	5.26662e-05
	185.12	8.55826e-05
	185.12	0.000105332
	185.13	9.21659e-05
	185.13	0
	185.17	0
	185.18	9.87492e-05
	185.18	0
	185.35	0
	185.35	4.60829e-05
	185.36	4.60829e-05
	185.37	0
	185.62	0
	185.62	2.63331e-05
	185.63	0.000105332
	185.63	0
	186.05	0
	186.06	7.89993e-05
	186.06	3.29164e-05
	186.07	6.58328e-05
	186.07	0.000269914
	186.08	7.89993e-05
	186.09	0.000223831
	186.09	9.21659e-05
	186.1	0
	186.11	0
	186.12	6.58328e-05
	186.12	0.000210665
	186.13	4.60829e-05
	186.13	0
	186.14	0
	186.15	1.97498e-05
	186.16	8.55826e-05
	186.16	0
	186.59	0
	186.59	9.21659e-05
	186.6	0
	186.6	0
	186.61	3.29164e-05
	186.62	9.21659e-05
	186.62	0
	187.05	0
	187.06	4.60829e-05
	187.06	4.60829e-05
	187.07	8.55826e-05
	187.08	0.000190915
	187.08	0.000190915
	187.09	0.000236998
	187.09	0.000190915
	187.1	7.89993e-05
	187.11	8.55826e-05
	187.11	0.000105332
	187.12	0.000138249
	187.12	0
	187.14	0
	187.14	7.89993e-05
	187.15	3.94997e-05
	187.15	7.89993e-05
	187.16	9.21659e-05
	187.16	3.29164e-05
	187.17	0
	187.25	0
	187.25	4.60829e-05
	187.26	4.60829e-05
	187.27	0
	188.04	0
	188.05	3.94997e-05
	188.06	5.92495e-05
	188.06	0.000118499
	188.07	0.00036208
	188.07	0.000770244
	188.08	0.000151415
	188.09	0.000144832
	188.09	0
	188.1	0.000118499
	188.1	9.87492e-05
	188.11	0
	188.12	5.92495e-05
	188.12	0.000131666
	188.13	0
	188.15	0
	188.15	1.97498e-05
	188.16	9.87492e-05
	188.16	9.87492e-05
	188.17	0
	189.03	0
	189.04	9.21659e-05
	189.05	0
	189.06	0
	189.07	1.97498e-05
	189.08	0.000177749
	189.08	1.97498e-05
	189.09	0
	189.11	0
	189.11	7.24161e-05
	189.12	0.000296248
	189.12	0.000157999
	189.13	7.24161e-05
	189.14	4.60829e-05
	189.14	4.60829e-05
	189.15	0
	189.15	0
	189.16	8.55826e-05
	189.17	9.21659e-05
	189.17	2.63331e-05
	189.18	0
	189.69	0
	189.69	3.94997e-05
	189.7	5.92495e-05
	189.71	0
	189.74	0
	189.75	6.58328e-05
	189.75	0.000164582
	189.76	0
	190.07	0
	190.07	8.55826e-05
	190.08	1.97498e-05
	190.09	0
	190.1	0
	190.1	0.000118499
	190.11	9.87492e-05
	190.12	0.000269914
	190.12	0.000204082
	190.13	3.94997e-05
	190.13	0
	190.31	0
	190.32	1.97498e-05
	190.33	8.55826e-05
	190.33	0
	190.61	0
	190.62	0.000197498
	190.62	7.89993e-05
	190.63	0
	191.03	0
	191.04	9.87492e-05
	191.04	0
	191.06	0
	191.07	3.29164e-05
	191.07	7.24161e-05
	191.08	0
	191.1	0
	191.11	9.21659e-05
	191.12	0
	191.13	0
	191.14	7.89993e-05
	191.15	0.000125082
	191.15	7.89993e-05
	191.16	1.97498e-05
	191.16	0
	192.09	0
	192.1	4.60829e-05
	192.1	4.60829e-05
	192.11	0
	193.03	0
	193.03	5.92495e-05
	193.04	3.94997e-05
	193.05	3.29164e-05
	193.05	7.89993e-05
	193.06	0
	193.07	0
	193.08	4.60829e-05
	193.08	4.60829e-05
	193.09	0.000131666
	193.09	0.000151415
	193.1	0
	193.11	0
	193.11	8.55826e-05
	193.12	1.97498e-05
	193.13	0
	193.14	0
	193.14	4.60829e-05
	193.15	6.58328e-05
	193.16	0.000184332
	193.16	0.000164582
	193.17	5.26662e-05
	193.17	0
	193.73	0
	193.74	4.60829e-05
	193.74	4.60829e-05
	193.75	0
	194.02	0
	194.03	9.87492e-05
	194.04	1.97498e-05
	194.04	7.89993e-05
	194.05	0
	194.07	0
	194.08	9.87492e-05
	194.09	0
	194.11	0
	194.12	4.60829e-05
	194.12	4.60829e-05
	194.13	0
	194.2	0
	194.21	9.21659e-05
	194.21	0
	194.66	0
	194.66	4.60829e-05
	194.67	4.60829e-05
	194.68	0
	195.07	0
	195.07	5.26662e-05
	195.08	7.89993e-05
	195.08	7.24161e-05
	195.09	0
	195.1	7.89993e-05
	195.1	1.97498e-05
	195.11	9.21659e-05
	195.11	0
	195.12	3.29164e-05
	195.13	9.21659e-05
	195.13	4.60829e-05
	195.14	4.60829e-05
	195.14	0
	196.01	0
	196.02	1.97498e-05
	196.02	8.55826e-05
	196.03	0
	196.06	0
	196.07	4.60829e-05
	196.07	4.60829e-05
	196.08	0
	197.06	0
	197.07	0.000111916
	197.08	0
	197.1	0
	197.1	7.24161e-05
	197.11	2.63331e-05
	197.11	0.000204082
	197.12	7.89993e-05
	197.13	0
	197.65	0
	197.66	5.26662e-05
	197.67	5.26662e-05
	197.67	0
	198.06	0
	198.07	7.89993e-05
	198.07	0.000125082
	198.08	0.000348914
	198.08	0.000533246
	198.09	7.24161e-05
	198.1	0
	198.12	0
	198.13	5.92495e-05
	198.13	3.94997e-05
	198.14	0
	198.15	0
	198.16	1.97498e-05
	198.16	9.87492e-05
	198.17	0
	198.38	0
	198.39	4.60829e-05
	198.4	4.60829e-05
	198.4	0
	199.07	0
	199.08	4.60829e-05
	199.09	4.60829e-05
	199.09	4.60829e-05
	199.1	4.60829e-05
	199.1	0
	199.11	0.000144832
	199.12	0.00135616
	199.12	0.00193548
	199.13	0.00118499
	199.14	0.000223831
	199.14	9.87492e-05
	199.15	0.000111916
	199.15	8.55826e-05
	199.16	0.000125082
	199.17	9.21659e-05
	199.17	0
	199.25	0
	199.25	9.21659e-05
	199.26	0
	199.38	0
	199.39	0.000105332
	199.39	1.31666e-05
	199.4	0
	199.61	0
	199.62	0.000144832
	199.62	0.00036208
	199.63	0.000315997
	199.64	0.000105332
	199.64	0
	200.1	0
	200.1	3.29164e-05
	200.11	9.21659e-05
	200.12	0
	200.15	0
	200.15	4.60829e-05
	200.16	4.60829e-05
	200.17	0
	200.21	0
	200.22	9.21659e-05
	200.22	0
	200.42	0
	200.43	2.63331e-05
	200.43	7.24161e-05
	200.44	0
	201.11	0
	201.12	0.000368664
	201.12	0.000125082
	201.13	0
	201.16	0
	201.16	8.55826e-05
	201.17	1.97498e-05
	201.17	0
	201.66	0
	201.66	7.89993e-05
	201.67	1.97498e-05
	201.68	0
	202.05	0
	202.05	4.60829e-05
	202.06	4.60829e-05
	202.07	0
	202.07	9.87492e-05
	202.08	0
	202.12	0
	202.13	2.63331e-05
	202.14	7.24161e-05
	202.14	0
	202.15	0
	202.16	3.94997e-05
	202.17	5.92495e-05
	202.17	0
	203.07	0
	203.08	5.92495e-05
	203.09	3.94997e-05
	203.09	0.000118499
	203.1	0.000177749
	203.1	9.21659e-05
	203.11	0
	203.14	0
	203.14	5.26662e-05
	203.15	0.000125082
	203.15	2.63331e-05
	203.16	0
	203.17	0
	203.18	9.21659e-05
	203.19	0
	203.19	9.21659e-05
	203.2	0
	204.05	0
	204.05	9.21659e-05
	204.06	3.29164e-05
	204.06	0
	204.07	0
	204.08	2.63331e-05
	204.08	0.000256748
	204.09	0.00034233
	204.1	0.000223831
	204.1	0.000408163
	204.11	8.55826e-05
	204.11	0
	204.15	0
	204.15	4.60829e-05
	204.16	4.60829e-05
	204.16	0
	205.07	0
	205.08	0.000230415
	205.08	0.000309414
	205.09	0.000493746
	205.09	0.000901909
	205.1	0.000592495
	205.11	0.000355497
	205.11	7.89993e-05
	205.12	0
	205.13	0
	205.13	9.21659e-05
	205.14	0
	205.15	0
	205.16	9.21659e-05
	205.16	0.000210665
	205.17	0
	205.18	0
	205.18	4.60829e-05
	205.19	0.000144832
	205.19	0.000263331
	205.2	7.89993e-05
	205.21	0
	206.04	0
	206.05	4.60829e-05
	206.05	4.60829e-05
	206.06	0
	206.08	0
	206.08	1.31666e-05
	206.09	0.000118499
	206.1	0.000138249
	206.1	0.000184332
	206.11	0.000177749
	206.12	1.97498e-05
	206.12	0
	206.47	0
	206.47	7.24161e-05
	206.48	2.63331e-05
	206.49	0
	206.78	0
	206.79	8.55826e-05
	206.79	0.000118499
	206.8	0
	207.02	0
	207.03	4.60829e-05
	207.04	0.000157999
	207.04	0
	207.12	0
	207.13	1.97498e-05
	207.13	8.55826e-05
	207.14	0
	207.15	0
	207.16	9.21659e-05
	207.16	0
	207.63	0
	207.63	9.87492e-05
	207.64	2.63331e-05
	207.65	7.24161e-05
	207.65	9.87492e-05
	207.66	0
	208.03	0
	208.04	9.87492e-05
	208.04	0
	208.08	0
	208.08	0.000184332
	208.09	3.29164e-05
	208.09	0
	208.16	0
	208.16	7.24161e-05
	208.17	3.29164e-05
	208.18	0
	209	0
	209.01	9.21659e-05
	209.01	0
	209.02	7.24161e-05
	209.03	2.63331e-05
	209.03	0
	209.11	0
	209.12	4.60829e-05
	209.12	0.000184332
	209.13	6.58328e-05
	209.13	0.000171165
	209.14	4.60829e-05
	209.15	0.000118499
	209.15	0.000118499
	209.16	4.60829e-05
	209.17	4.60829e-05
	209.17	0
	209.37	0
	209.37	4.60829e-05
	209.38	4.60829e-05
	209.39	0
	210.07	0
	210.08	8.55826e-05
	210.08	3.94997e-05
	210.09	0
	210.1	0
	210.1	3.29164e-05
	210.11	0.000190915
	210.11	0
	210.12	0
	210.13	1.97498e-05
	210.13	7.89993e-05
	210.14	0
	211.05	0
	211.06	6.58328e-05
	211.07	4.60829e-05
	211.07	0
	211.09	0
	211.1	4.60829e-05
	211.1	8.55826e-05
	211.11	5.92495e-05
	211.12	7.89993e-05
	211.12	1.97498e-05
	211.13	0
	211.13	0
	211.14	9.21659e-05
	211.15	1.97498e-05
	211.15	7.89993e-05
	211.16	0
	211.17	3.94997e-05
	211.17	0.000177749
	211.18	0.000164582
	211.19	0
	211.2	0
	211.21	7.24161e-05
	211.22	3.29164e-05
	211.22	0
	211.69	0
	211.69	0.000111916
	211.7	0
	212.02	0
	212.02	4.60829e-05
	212.03	4.60829e-05
	212.04	0
	212.04	0
	212.05	4.60829e-05
	212.06	4.60829e-05
	212.06	3.29164e-05
	212.07	7.24161e-05
	212.07	0
	212.08	0
	212.09	3.94997e-05
	212.09	5.92495e-05
	212.1	0
	212.12	0
	212.13	0.000111916
	212.13	9.87492e-05
	212.14	0.000111916
	212.14	0
	212.18	0
	212.19	9.87492e-05
	212.2	0
	212.39	0
	212.4	4.60829e-05
	212.41	4.60829e-05
	212.41	0
	212.62	0
	212.63	1.31666e-05
	212.63	0.000217248
	212.64	0
	212.81	0
	212.81	0.000118499
	212.82	1.31666e-05
	212.83	0
	212.85	0
	212.86	5.26662e-05
	212.86	5.26662e-05
	212.87	0
	212.95	0
	212.96	4.60829e-05
	212.97	4.60829e-05
	212.97	0
	213.06	0
	213.07	7.89993e-05
	213.07	3.94997e-05
	213.08	0.000184332
	213.09	0
	213.09	9.21659e-05
	213.1	0.000269914
	213.11	0.000618828
	213.11	0.000250165
	213.12	0.000335747
	213.13	7.24161e-05
	213.13	0.000111916
	213.14	3.94997e-05
	213.14	9.21659e-05
	213.15	0
	213.16	4.60829e-05
	213.16	4.60829e-05
	213.17	0
	213.18	0
	213.18	3.29164e-05
	213.19	9.21659e-05
	213.2	0
	213.2	9.21659e-05
	213.21	9.87492e-05
	213.21	0
	213.22	9.21659e-05
	213.23	0
	213.6	0
	213.6	3.29164e-05
	213.61	0.000118499
	213.62	0
	213.66	0
	213.67	0.000111916
	213.67	0
	214.04	0
	214.04	4.60829e-05
	214.05	0.000138249
	214.06	0.000269914
	214.06	0.000125082
	214.07	0
	214.08	0
	214.09	0.000125082
	214.1	9.87492e-05
	214.1	0
	214.11	4.60829e-05
	214.11	4.60829e-05
	214.12	9.21659e-05
	214.13	4.60829e-05
	214.13	4.60829e-05
	214.14	0
	214.18	0
	214.18	4.60829e-05
	214.19	4.60829e-05
	214.2	0
	214.21	0
	214.22	9.21659e-05
	214.22	0
	214.55	0
	214.56	9.87492e-05
	214.56	0
	214.88	0
	214.88	5.26662e-05
	214.89	5.26662e-05
	214.89	0
	215.05	0
	215.06	4.60829e-05
	215.07	4.60829e-05
	215.07	0
	215.11	0
	215.12	4.60829e-05
	215.13	4.60829e-05
	215.13	0.000190915
	215.14	0.000276498
	215.14	7.89993e-05
	215.15	0.000144832
	215.16	4.60829e-05
	215.16	0
	215.18	0
	215.19	2.63331e-05
	215.2	7.24161e-05
	215.2	0
	215.58	0
	215.59	0.000118499
	215.59	1.31666e-05
	215.6	0
	216.02	0
	216.02	9.21659e-05
	216.03	0
	216.09	0
	216.09	9.87492e-05
	216.1	0
	216.11	0
	216.11	9.21659e-05
	216.12	0
	216.13	4.60829e-05
	216.13	4.60829e-05
	216.14	0
	216.18	0
	216.19	0.000125082
	216.2	6.58328e-05
	216.2	0
	217.07	0
	217.08	0.000125082
	217.08	6.58328e-05
	217.09	0.000184332
	217.1	0
	217.1	0.000111916
	217.11	0.000118499
	217.11	8.55826e-05
	217.12	0
	217.13	9.21659e-05
	217.13	0
	217.19	0
	217.19	4.60829e-05
	217.2	4.60829e-05
	217.2	9.87492e-05
	217.21	0
	217.95	0
	217.96	3.29164e-05
	217.96	7.89993e-05
	217.97	0
	218.08	0
	218.09	9.21659e-05
	218.09	0
	218.1	4.60829e-05
	218.11	4.60829e-05
	218.11	0.000283081
	218.12	5.26662e-05
	218.13	0
	218.15	0
	218.15	9.87492e-05
	218.16	0
	218.6	0
	218.6	9.87492e-05
	218.61	9.87492e-05
	218.62	0
	219.03	0
	219.04	5.26662e-05
	219.04	5.26662e-05
	219.05	0
	219.08	0
	219.09	7.89993e-05
	219.09	0.000144832
	219.1	0.000151415
	219.11	0.000138249
	219.11	0.000118499
	219.12	0.000171165
	219.13	4.60829e-05
	219.13	4.60829e-05
	219.14	3.94997e-05
	219.15	5.92495e-05
	219.15	9.87492e-05
	219.16	0
	219.17	0.000250165
	219.17	0.000138249
	219.18	0
	219.21	0
	219.22	7.89993e-05
	219.22	1.97498e-05
	219.23	0
	219.35	0
	219.36	4.60829e-05
	219.37	4.60829e-05
	219.37	0
	219.66	0
	219.67	7.24161e-05
	219.68	2.63331e-05
	219.68	0
	219.71	0
	219.72	3.94997e-05
	219.72	5.92495e-05
	219.73	0
	219.89	0
	219.9	9.87492e-05
	219.9	0.000105332
	219.91	1.31666e-05
	219.92	0
	220	0
	220.01	9.21659e-05
	220.01	0
	220.06	0
	220.06	0.000131666
	220.07	7.24161e-05
	220.08	5.92495e-05
	220.08	3.94997e-05
	220.09	0
	220.12	0
	220.12	1.97498e-05
	220.13	0.000263331
	220.14	0
	220.17	0
	220.18	9.21659e-05
	220.18	0
	221.06	0
	221.06	0.000118499
	221.07	9.87492e-05
	221.08	0.000164582
	221.08	0.000678078
	221.09	0.000710994
	221.1	0.000184332
	221.1	9.87492e-05
	221.11	3.94997e-05
	221.12	9.87492e-05
	221.12	0.000256748
	221.13	0.00165899
	221.13	0.0024819
	221.14	0.00156024
	221.15	0.000533246
	221.15	9.21659e-05
	221.16	0
	221.17	0
	221.17	9.21659e-05
	221.18	0.000111916
	221.19	0.000171165
	221.19	3.29164e-05
	221.2	0
	221.22	0
	221.23	0.000111916
	221.23	0
	221.24	0
	221.25	8.55826e-05
	221.25	1.97498e-05
	221.26	0
	221.46	0
	221.47	4.60829e-05
	221.47	4.60829e-05
	221.48	0.000111916
	221.49	1.31666e-05
	221.49	0
	221.62	0
	221.63	0.000164582
	221.64	0.00080316
	221.64	0.000197498
	221.65	1.97498e-05
	221.65	7.89993e-05
	221.66	0
	222.01	0
	222.02	4.60829e-05
	222.03	4.60829e-05
	222.03	0
	222.06	0
	222.07	9.21659e-05
	222.08	0.000138249
	222.08	0.000171165
	222.09	0.000164582
	222.1	0.000190915
	222.1	3.94997e-05
	222.11	0
	222.12	0
	222.12	1.97498e-05
	222.13	7.89993e-05
	222.14	2.63331e-05
	222.14	7.24161e-05
	222.15	0.000144832
	222.16	0
	222.45	0
	222.45	8.55826e-05
	222.46	1.97498e-05
	222.47	0
	222.81	0
	222.82	0.000125082
	222.83	0
	223.05	0
	223.06	1.97498e-05
	223.07	0.000151415
	223.07	0.000164582
	223.08	4.60829e-05
	223.09	9.21659e-05
	223.09	0
	223.1	1.97498e-05
	223.11	0.000263331
	223.11	0.000269914
	223.12	0.000125082
	223.13	0.000151415
	223.13	5.92495e-05
	223.14	0.000105332
	223.15	4.60829e-05
	223.15	0.000111916
	223.16	1.31666e-05
	223.17	0
	223.24	0
	223.25	9.87492e-05
	223.26	0
	224.06	0
	224.07	5.92495e-05
	224.07	5.92495e-05
	224.08	0
	224.13	0
	224.13	1.97498e-05
	224.14	8.55826e-05
	224.14	0
	224.19	0
	224.2	7.24161e-05
	224.2	2.63331e-05
	224.21	0
	224.51	0
	224.52	9.21659e-05
	224.52	0
	225.03	0
	225.03	9.21659e-05
	225.04	0
	225.07	0
	225.07	4.60829e-05
	225.08	4.60829e-05
	225.09	0
	225.09	0.000177749
	225.1	0.000105332
	225.11	7.89993e-05
	225.11	3.94997e-05
	225.12	8.55826e-05
	225.13	0
	225.14	0
	225.15	9.21659e-05
	225.15	0
	225.19	0
	225.19	7.89993e-05
	225.2	1.97498e-05
	225.21	0
	225.21	0
	225.22	0.000138249
	225.22	7.24161e-05
	225.23	0
	225.6	0
	225.61	0.000118499
[truncated: 93,290 more rows]

## Sheet: Figure S2a
Figure S2a
	molar ratio	dp (calmol-1 of injectant)
	0.02096	--
	0.09991	-3060.4
	0.17945	-2984.33
	0.25957	-2901.14
	0.34027	-2807.96
	0.42155	-2688.26
	0.50342	-2539.75
	0.58587	-2380.16
	0.6689	-2175
	0.75251	-1932.34
	0.8367	-1662.9
	0.92148	-1405.29
	1.00684	-1141.52
	1.09278	-909.449
	1.1793	-730.787
	1.26641	-552.109
	1.35409	-434.522
	1.44236	-350.415
	1.53121	-275.427
	1.62065	-211.715
	1.71066	-182.447
	1.80126	-145.624
	1.89244	-148.153
	1.9842	-120.911
	2.07655	-110.632
	--

[truncated: 9 more sheets: Figure S2b, Figure S3, Figure S4a, Figure S4b, Figure S4c, Figure S5, Figure S6, Figure S7, Supplementary Table 1]
